# Supplementary material for: RTX proteins: a highly diverse family secreted by a common mechanism
Source: FEMS Microbiol Rev. 2010 Nov;34(6):1076–112. doi: 10.1111/j.1574-6976.2010.00231.x (PMC3034196; doi:10.1111/j.1574-6976.2010.00231.x)
Supplement: Supplementary file 1 [file fmr0034-1076-SD1.xls]

## Sheet: Suppl_Table_S1_RTX_Proteins
gi	Accession	Taxonomy ID	Bacteria name	Protein annotation	Calcium binding sites	MW (Da)	Length (aa)	IEP	Putative Function
158333401	YP_001514573.1	329726	Acaryochloris marina MBIC11017	type I secretion target repeat-containing protein	18	70287.8	682	3.5227
158333507	YP_001514679.1	329726	Acaryochloris marina MBIC11017	peroxidase family protein	6	85977.6	788	4.0794	peroxidase
158334421	YP_001515593.1	329726	Acaryochloris marina MBIC11017	hypothetical protein AM1_1242	2	46650.6	459	3.7631
158334728	YP_001515900.1	329726	Acaryochloris marina MBIC11017	cadherin domain/calx-beta domain-containing protein	7	152174	1483	3.5395
158335038	YP_001516210.1	329726	Acaryochloris marina MBIC11017	5'-nucleotidase/2',3'-cyclic phosphodiesterase, putative	9	271413	2593	3.5841	nucleotidase
158335049	YP_001516221.1	329726	Acaryochloris marina MBIC11017	hemolysin-type calcium-binding region protein	36	170187	1607	3.9998
158335376	YP_001516548.1	329726	Acaryochloris marina MBIC11017	hemolysin-type calcium-binding region protein	78	130703	1296	3.6389
158336214	YP_001517388.1	329726	Acaryochloris marina MBIC11017	glycerophosphoryl diester phosphodiesterase, putative	7	199298	1881	3.6037	phosphatase
158336324	YP_001517498.1	329726	Acaryochloris marina MBIC11017	hemolysin-type calcium-binding protein	108	181348	1842	3.1055
158336332	YP_001517506.1	329726	Acaryochloris marina MBIC11017	type I secretion target repeat-containing protein	18	81344.7	760	3.5282	glycosyl hydrolase
158337330	YP_001518505.1	329726	Acaryochloris marina MBIC11017	type I secretion target domain/SCP-like extracellular domain-containing protein	14	47263.8	455	4.9012	protease
158337389	YP_001518564.1	329726	Acaryochloris marina MBIC11017	type I secretion target repeat-containing protein	10	60291.7	580	4.3299	protease
158337554	YP_001518729.1	329726	Acaryochloris marina MBIC11017	hemolysin-type calcium-binding region protein	35	95613	909	4.0369
158337649	YP_001518824.1	329726	Acaryochloris marina MBIC11017	VCBS	11	254263	2531	3.5933
158337688	YP_001518864.1	329726	Acaryochloris marina MBIC11017	hemolysin-type calcium-binding region protein	13	56359.9	535	3.7318	lipase
158338171	YP_001519348.1	329726	Acaryochloris marina MBIC11017	hemolysin-type calcium-binding region	18	154787	1539	3.6586
158338174	YP_001519351.1	329726	Acaryochloris marina MBIC11017	hemolysin-type calcium-binding region protein, putative	13	124190	1227	3.9162
158338739	YP_001519916.1	329726	Acaryochloris marina MBIC11017	hemolysin-type calcium-binding region protein	35	143463	1401	4.9252
158338800	YP_001519977.1	329726	Acaryochloris marina MBIC11017	hemolysin-type calcium-binding repeat-containing protein	10	113293	1054	4.4152
158339292	YP_001520469.1	329726	Acaryochloris marina MBIC11017	hemolysin-type calcium-binding region protein	22	35897	348	3.5306
158339293	YP_001520470.1	329726	Acaryochloris marina MBIC11017	hemolysin-type calcium-binding region protein	17	40483.4	378	3.6987
158339548	YP_001520937.1	329726	Acaryochloris marina MBIC11017	hemolysin-type calcium-binding region protein	32	139669	1365	5.7382
158339631	YP_001521020.1	329726	Acaryochloris marina MBIC11017	hemolysin-type calcium-binding region protein	20	100704	943	3.9459
158339985	YP_001521155.1	329726	Acaryochloris marina MBIC11017	hypothetical protein AM1_B0116	4	65699.3	617	3.6078
158340439	YP_001521795.1	329726	Acaryochloris marina MBIC11017	hemolysin-type calcium-binding region protein	20	100720	943	3.9459
158341024	YP_001522191.1	329726	Acaryochloris marina MBIC11017	hypothetical protein AM1_E0108	36	188552	1859	3.064
158341318	YP_001522318.1	329726	Acaryochloris marina MBIC11017	SCP-like Type I secretion target protein	5	39118.3	367	3.9183	protease
158341502	YP_001522667.1	329726	Acaryochloris marina MBIC11017	FG-GAP repeat-containing protein	4	158342	1566	3.6797
148260832	YP_001234959.1	349163	Acidiphilium cryptum JF-5	hypothetical protein Acry_1838	2	54666	553	3.7385
121592988	YP_984884.1	232721	Acidovorax sp. JS42	hypothetical protein Ajs_0558	13	194042	1880	3.3845
213158351	YP_002320402.1	480119	Acinetobacter baumannii AB0057	biofilm-associated protein	3	331104	3047	3.861
215482534	YP_002324724.1	557600	Acinetobacter baumannii AB307-0294	BNR/Asp-box repeat family protein	3	364653	3356	3.89
184158211	YP_001846550.1	405416	Acinetobacter baumannii ACICU	RTX toxin	9	150712	1450	4.0846
184159230	YP_001847569.1	405416	Acinetobacter baumannii ACICU	putative surface adhesion protein	3	344652	3169	3.8697
126640800	YP_001083784.1	400667	Acinetobacter baumannii ATCC 17978	iron-regulated protein	8	96887.4	896	3.9261
126641121	YP_001084105.1	400667	Acinetobacter baumannii ATCC 17978	hemolysin-type calcium-binding region	66	345975	3216	3.727	protease
126642450	YP_001085434.1	400667	Acinetobacter baumannii ATCC 17978	putative hemolysin-type calcium-binding region	12	45334.5	442	3.45
126642451	YP_001085435.1	400667	Acinetobacter baumannii ATCC 17978	putative calcium binding hemolysin protein	8	63563.6	594	3.871	protease
169794984	YP_001712777.1	509173	Acinetobacter baumannii AYE	hypothetical protein ABAYE0821	3	366109	3369	3.9014
126208432	YP_001053657.1	416269	Actinobacillus pleuropneumoniae L20	RTX-II toxin determinant A	5	102505	956	5.3383
126208472	YP_001053697.1	416269	Actinobacillus pleuropneumoniae L20	RTX toxin protein	12	218563	1951	4.5802
126208908	YP_001054133.1	416269	Actinobacillus pleuropneumoniae L20	RTX-I toxin determinant A	8	110033	1022	5.3433
165976376	YP_001651969.1	434271	Actinobacillus pleuropneumoniae serovar 3 str. JL03	hemolysin A	5	102562	956	5.4158
165976753	YP_001652346.1	434271	Actinobacillus pleuropneumoniae serovar 3 str. JL03	RTX-III toxin determinant A from serotype 8	8	112752	1052	5.6462
190150277	YP_001968802.1	537457	Actinobacillus pleuropneumoniae serovar 7 str. AP76	RTX-II toxin determinant A	5	102532	956	5.4158
190150320	YP_001968845.1	537457	Actinobacillus pleuropneumoniae serovar 7 str. AP76	RTX toxin protein	8	110283	1002	4.4204
190150322	YP_001968847.1	537457	Actinobacillus pleuropneumoniae serovar 7 str. AP76	RTX toxin protein	12	149538	1328	4.3077
117617760	YP_856977.1	380703	Aeromonas hydrophila subsp. hydrophila ATCC 7966	type I secretion target GGXGXDXXX repeat-containing protein	3	366987	3562	3.9036
117618727	YP_855898.1	380703	Aeromonas hydrophila subsp. hydrophila ATCC 7966	structural toxin protein RtxA	8	496780	4685	5.4001	lipase
117618784	YP_857965.1	380703	Aeromonas hydrophila subsp. hydrophila ATCC 7966	hypothetical protein AHA_3491	15	511532	5047	3.6874
117620923	YP_857205.1	380703	Aeromonas hydrophila subsp. hydrophila ATCC 7966	structural toxin protein RtxA	16	421030	4260	3.4107
145297882	YP_001140723.1	382245	Aeromonas salmonicida subsp. salmonicida A449	RTX protein	15	324230	3195	3.7691
145298663	YP_001141504.1	382245	Aeromonas salmonicida subsp. salmonicida A449	hemolysin-type calcium-binding repeat-containing protein	5	117715	1156	3.4758
222082265	YP_002541630.1	311403	Agrobacterium radiobacter K84	rhizobiocin/RTX toxin and hemolysin-type calcium binding protein	5	51556.8	479	3.9721	glycosyl hydrolase
222087758	YP_002546295.1	311403	Agrobacterium radiobacter K84	metallopeptidase protein	3	70188.3	640	4.3828	protease
15889960	NP_355641.1	176299	Agrobacterium tumefaciens str. C58	rhizobiocin	1	32079.1	317	4.2221
159185797	NP_357049.2	176299	Agrobacterium tumefaciens str. C58	endo-1,3-1,4-beta-glycanase	4	49951.2	465	3.5693	glycosyl hydrolase
159186153	NP_356242.2	176299	Agrobacterium tumefaciens str. C58	rhizobiocin/RTX toxin	17	203675	1937	4.0808
222107126	YP_002547917.1	311402	Agrobacterium vitis S4	endo-1,3-1,4-beta-glycanase, C-terminal secretion signal protein	5	51123.8	475	3.5404	glycosyl hydrolase
222147141	YP_002548098.1	311402	Agrobacterium vitis S4	Hemolysin-type calcium-binding protein	39	111665	1145	3.2728
222147142	YP_002548099.1	311402	Agrobacterium vitis S4	Hemolysin-type calcium-binding protein	34	136256	1390	3.3886
222147144	YP_002548101.1	311402	Agrobacterium vitis S4	Hemolysin-type calcium-binding protein	26	82926.8	833	3.1597
222148138	YP_002549095.1	311402	Agrobacterium vitis S4	rhizobiocin/RTX toxin	5	30221.7	301	3.953
222149842	YP_002550799.1	311402	Agrobacterium vitis S4	Ca 2+ binding protein	10	159313	1572	3.5253
209808861	YP_002264399.1	316275	Aliivibrio salmonicida LFI1238	hemolysin-type calcium-binding protein	3	300509	2890	3.3823	adhesin, cadherin
75812711	YP_320328.1	240292	Anabaena variabilis ATCC 29413	hemolysin-type calcium-binding region	18	247606	2296	4.3218	Hedgehog/Intein
75906805	YP_321101.1	240292	Anabaena variabilis ATCC 29413	Integrins alpha chain	15	103951	1019	3.7276	adhesin, cadherin
75906806	YP_321102.1	240292	Anabaena variabilis ATCC 29413	putative Ig	16	108774	1055	3.8682	adhesin, cadherin
75909355	YP_323651.1	240292	Anabaena variabilis ATCC 29413	hemolysin-type calcium-binding region	9	50588.4	493	3.6622
75909367	YP_323663.1	240292	Anabaena variabilis ATCC 29413	hemolysin-type calcium-binding region	8	54900.9	523	3.8673
75909472	YP_323768.1	240292	Anabaena variabilis ATCC 29413	Ig family protein	47	347381	3209	3.9358	adhesin, cadherin
75909834	YP_324130.1	240292	Anabaena variabilis ATCC 29413	hemolysin-type calcium-binding region	21	61250.2	589	3.7299
75909848	YP_324144.1	240292	Anabaena variabilis ATCC 29413	Na-Ca exchanger/integrin-beta4	26	124206	1180	3.6322
75910203	YP_324499.1	240292	Anabaena variabilis ATCC 29413	phytase	6	196196	1844	3.9946	phytase, lipase
75910358	YP_324654.1	240292	Anabaena variabilis ATCC 29413	VCBS	65	674852	6581	3.5619
75910921	YP_325217.1	240292	Anabaena variabilis ATCC 29413	polymorphic membrane protein	6	104675	1037	3.8309
75910922	YP_325218.1	240292	Anabaena variabilis ATCC 29413	Na-Ca exchanger/integrin-beta4	6	88053	826	3.8588
75910923	YP_325219.1	240292	Anabaena variabilis ATCC 29413	glycerophosphoryl diester phosphodiesterase	7	109872	1027	4.1463	phosphodiesterase
75910924	YP_325220.1	240292	Anabaena variabilis ATCC 29413	endonuclease/exonuclease/phosphatase	8	245547	2346	3.9751	endonuclease
15606363	NP_213742.1	224324	Aquifex aeolicus VF5	hemolysin	8	40314.6	398	4.242
157738379	YP_001491063.1	367737	Arcobacter butzleri RM4018	hypothetical protein Abu_2179	6	199294	1866	3.9852
56479510	YP_161099.1	76114	Aromatoleum aromaticum EbN1	hypothetical protein ebA7184	4	43183.3	417	4.2722	protease
220913616	YP_002488925.1	452863	Arthrobacter chlorophenolicus A6	Animal heme peroxidase	10	175567	1712	4.0793	peroxidase
116669804	YP_830737.1	290399	Arthrobacter sp. FB24	heme peroxidase	6	171877	1625	4.0993	peroxidase
158422624	YP_001523916.1	438753	Azorhizobium caulinodans ORS 571	hypothetical protein AZC_1000	13	37746.7	379	3.687
158424290	YP_001525582.1	438753	Azorhizobium caulinodans ORS 571	zinc-dependent metalloprotease	2	74215.2	709	4.1025	protease
158424950	YP_001526242.1	438753	Azorhizobium caulinodans ORS 571	calcium binding protein	10	21717	219	3.6801
182676844	YP_001830991.1	395963	Beijerinckia indica subsp. indica ATCC 9039	proprotein convertase P	44	291117	2911	3.6684	protease
187478436	YP_786460.1	360910	Bordetella avium 197N	secreted calcium-binding protein	11	447482	4342	4.3995
187478437	YP_786461.1	360910	Bordetella avium 197N	adhesin	7	650633	6460	5.0818
33599313	NP_886873.1	257310	Bordetella bronchiseptica RB50	bifunctional hemolysin-adenylate cyclase precursor	35	181185	1740	4.4049	adenylyl cyclase
33600172	NP_887732.1	257310	Bordetella bronchiseptica RB50	putative hemolysin	10	340271	3346	3.4714	adhesin
33595034	NP_882677.1	257311	Bordetella parapertussis 12822	bifunctional hemolysin-adenylate cyclase precursor	35	181169	1740	4.4126	adenylyl cyclase
33595651	NP_883294.1	257311	Bordetella parapertussis 12822	putative hemolysin	6	226681	2215	3.6687	adhesin
33591934	NP_879578.1	257313	Bordetella pertussis Tohama I	bifunctional hemolysin-adenylate cyclase precursor	35	177521	1706	4.359	adenylyl cyclase
27378220	NP_769749.1	224911	Bradyrhizobium japonicum USDA 110	putative Ca binding protein	29	90180.5	917	3.5146
27378674	NP_770203.1	224911	Bradyrhizobium japonicum USDA 110	hypothetical protein bll3563	7	342614	3441	3.3974
27378825	NP_770354.1	224911	Bradyrhizobium japonicum USDA 110	hypothetical protein bll3714	34	409714	4128	3.5781	adhesin, cadherin
27380932	NP_772461.1	224911	Bradyrhizobium japonicum USDA 110	hypothetical protein blr5821	4	177875	1756	4.0252
27381138	NP_772667.1	224911	Bradyrhizobium japonicum USDA 110	protease	4	86487.4	844	3.8613	protease
27381146	NP_772675.1	224911	Bradyrhizobium japonicum USDA 110	hypothetical protein bll6035	3	134016	1315	3.7371
27382784	NP_774313.1	224911	Bradyrhizobium japonicum USDA 110	hypothetical protein bll7673	33	44376.7	465	3.1852
27382903	NP_774432.1	224911	Bradyrhizobium japonicum USDA 110	hypothetical protein bll7792	2	118292	1209	3.8607
148255566	YP_001240151.1	288000	Bradyrhizobium sp. BTAi1	hypothetical protein BBta_4186	5	80155.5	760	3.953
146343311	YP_001208359.1	114615	Bradyrhizobium sp. ORS278	hypothetical protein BRADO6535	2	68330.4	663	4.0898
146343791	YP_001208839.1	114615	Bradyrhizobium sp. ORS278	hemolysin-type calcium-binding repeat-containing protein	11	52123.7	522	3.6134
146343792	YP_001208840.1	114615	Bradyrhizobium sp. ORS278	hemolysin-type calcium-binding repeat-containing protein	13	54200.5	546	3.3236
172064168	YP_001811819.1	398577	Burkholderia ambifaria MC40-6	hemolysin-type calcium-binding region	36	163435	1534	4.0325
172064774	YP_001812424.1	398577	Burkholderia ambifaria MC40-6	hemolysin-type calcium binding domain-containing protein	15	199001	1925	3.7275
206563980	YP_002234743.1	216591	Burkholderia cenocepacia J2315	cable pilus associated adhesin protein	9	282271	2924	3.2433
170737362	YP_001778622.1	406425	Burkholderia cenocepacia MC0-3	hemolysin-type calcium-binding region	37	162836	1532	4.0357
161520258	YP_001583685.1	395019	Burkholderia multivorans ATCC 17616	hemolysin-type calcium-binding region	7	260088	2704	3.2653
189353565	YP_001949192.1	395019	Burkholderia multivorans ATCC 17616	cable pili-associated 22 kDa adhesin protein	7	260088	2704	3.2653
126454728	YP_001066328.1	357348	Burkholderia pseudomallei 1106a	type I secretion target repeat-containing protein	3	322925	3204	3.8579
76810721	YP_333594.1	320372	Burkholderia pseudomallei 1710b	cable pili-associated 22 kDa adhesin protein	3	294781	2911	3.9198
53719286	YP_108272.1	272560	Burkholderia pseudomallei K96243	putative hemolysin-related protein	3	325441	3229	3.8879
157163916	YP_001467786.1	360104	Campylobacter concisus 13826	hypothetical protein CCC13826_0015	3	110776	1073	3.9114
157164285	YP_001467466.1	360104	Campylobacter concisus 13826	hypothetical protein CCC13826_0230	3	68563.1	657	4.0268
154175020	YP_001407638.1	360105	Campylobacter curvus 525.92	putative DNA methylase	6	184761	1787	4.0439
118474396	YP_891676.1	360106	Campylobacter fetus subsp. fetus 82-40	surface array protein	3	94531.8	921	4.227
118474582	YP_891661.1	360106	Campylobacter fetus subsp. fetus 82-40	surface array protein	5	111525	1106	4.1546
118474624	YP_891673.1	360106	Campylobacter fetus subsp. fetus 82-40	surface layer protein SapA12	3	111806	1109	4.1633
118474822	YP_891684.1	360106	Campylobacter fetus subsp. fetus 82-40	surface array protein	7	130736	1292	4.2178
118475136	YP_891681.1	360106	Campylobacter fetus subsp. fetus 82-40	surface array protein	5	111525	1106	4.1546
118475515	YP_891663.1	360106	Campylobacter fetus subsp. fetus 82-40	surface array protein	3	129306	1257	4.4333
118475545	YP_891660.1	360106	Campylobacter fetus subsp. fetus 82-40	surface layer protein SapB9	4	96472.7	941	4.2759
118475551	YP_891655.1	360106	Campylobacter fetus subsp. fetus 82-40	surface array protein	4	117091	1164	4.2346
118475623	YP_891679.1	360106	Campylobacter fetus subsp. fetus 82-40	hypothetical protein CFF8240_0484	3	95491.9	939	4.2656
154148050	YP_001406177.1	360107	Campylobacter hominis ATCC BAA-381	peptidase M10A and M12B, matrixin and adamalysin	2	31425.9	288	9.0553
154148123	YP_001406184.1	360107	Campylobacter hominis ATCC BAA-381	ApxIVA Var3	2	60219.4	548	4.265
154148416	YP_001406741.1	360107	Campylobacter hominis ATCC BAA-381	type I secretion target GGXGXDXXX repeat-containing protein	3	68393.9	618	4.3684
154148644	YP_001406192.1	360107	Campylobacter hominis ATCC BAA-381	type I secretion target GGXGXDXXX repeat-containing protein	2	19241.5	172	4.1138
154148762	YP_001406981.1	360107	Campylobacter hominis ATCC BAA-381	Ig family protein	27	247538	2245	3.9692
154148846	YP_001406979.1	360107	Campylobacter hominis ATCC BAA-381	type I secretion target GGXGXDXXX repeat-containing protein	1	74824.8	677	4.2022
154148928	YP_001406755.1	360107	Campylobacter hominis ATCC BAA-381	type I secretion target GGXGXDXXX repeat-containing protein	3	41207.1	377	4.5731
154148969	YP_001406181.1	360107	Campylobacter hominis ATCC BAA-381	type I secretion target GGXGXDXXX repeat-containing protein	3	50785	466	4.3662
154149115	YP_001406753.1	360107	Campylobacter hominis ATCC BAA-381	hemolysin-type calcium binding protein	2	57985.3	532	4.3252
154149211	YP_001406748.1	360107	Campylobacter hominis ATCC BAA-381	type I secretion target GGXGXDXXX repeat-containing protein	1	102662	928	4.1985	lipase
154149349	YP_001406744.1	360107	Campylobacter hominis ATCC BAA-381	RTX toxins and related Ca2+-binding protein	2	25039.2	233	4.623
16124999	NP_419563.1	190650	Caulobacter crescentus CB15	alkaline metalloproteinase, putative	2	68443.4	658	4.4072	protease
16125259	NP_419823.1	190650	Caulobacter crescentus CB15	S-layer protein RsaA	6	103614	1073	3.7742
16126314	NP_420878.1	190650	Caulobacter crescentus CB15	hypothetical protein CC_2075	2	46855	470	4.0728
16126847	NP_421411.1	190650	Caulobacter crescentus CB15	calcium-binding protein	26	65253.2	650	3.5124
221233720	YP_002516156.1	565050	Caulobacter crescentus NA1000	secreted protease precursor sapA	2	68443.4	658	4.4072	protease
221233996	YP_002516432.1	565050	Caulobacter crescentus NA1000	S-layer protein rsaA	6	103614	1073	3.7742
221235093	YP_002517529.1	565050	Caulobacter crescentus NA1000	hypothetical protein CCNA_02156	2	46855	470	4.0728
221235629	YP_002518066.1	565050	Caulobacter crescentus NA1000	iron-regulated protein frpC	26	66082.2	657	3.5083
167644946	YP_001682609.1	366602	Caulobacter sp. K31	hypothetical protein Caul_0981	2	53960.8	523	3.9759
167645065	YP_001682728.1	366602	Caulobacter sp. K31	hemolysin-type calcium-binding region	7	235263	2345	3.746
167646084	YP_001683747.1	366602	Caulobacter sp. K31	hemolysin-type calcium-binding region	7	37545.6	368	3.6889
167646974	YP_001684637.1	366602	Caulobacter sp. K31	hemolysin-type calcium-binding region	3	52436	510	3.9525
167647627	YP_001685290.1	366602	Caulobacter sp. K31	endonuclease/exonuclease/phosphatase	6	108434	1052	3.9776	endonuclease
167648078	YP_001685741.1	366602	Caulobacter sp. K31	hypothetical protein Caul_4119	2	13063.2	129	4.1946
167648121	YP_001685784.1	366602	Caulobacter sp. K31	outer membrane adhesin like proteiin	60	482084	4687	3.9583	adhesin, cadherin
167648203	YP_001685866.1	366602	Caulobacter sp. K31	hemolysin-type calcium-binding region	5	55894.6	539	3.9002
167648610	YP_001686273.1	366602	Caulobacter sp. K31	hemolysin-type calcium-binding region	7	38151	375	3.991
167648717	YP_001686380.1	366602	Caulobacter sp. K31	hemolysin-type calcium-binding region	4	17528	172	4.2161
167648747	YP_001686410.1	366602	Caulobacter sp. K31	glycoside hydrolase family protein	3	64654.5	608	4.4348	glycosyl hydrolase
167648757	YP_001686420.1	366602	Caulobacter sp. K31	glycoside hydrolase family protein	13	94555	907	4.0548	glycosyl hydrolase
167648839	YP_001686502.1	366602	Caulobacter sp. K31	serralysin	12	75868.4	727	3.8241	protease
192359277	YP_001981885.1	498211	Cellvibrio japonicus Ueda107	putative hemolysin	3	241641	2382	3.2817	adhesin, cadherin
78188384	YP_378722.1	340177	Chlorobium chlorochromatii CaD3	alkaline phosphatase	5	228888	2182	3.7403	phosphatase
78188507	YP_378845.1	340177	Chlorobium chlorochromatii CaD3	hypothetical protein Cag_0529	3	472755	4697	3.7556
78188592	YP_378930.1	340177	Chlorobium chlorochromatii CaD3	parallel beta-helix repeat-containing protein	12	3.74091e+06	36805	4.0539
78188989	YP_379327.1	340177	Chlorobium chlorochromatii CaD3	hypothetical protein Cag_1022	1	202929	1933	3.8337
78189655	YP_379993.1	340177	Chlorobium chlorochromatii CaD3	hypothetical protein Cag_1699	6	63322.1	593	5.1049
78189850	YP_380188.1	340177	Chlorobium chlorochromatii CaD3	hypothetical protein Cag_1895	3	111731	1025	3.9164
78189851	YP_380189.1	340177	Chlorobium chlorochromatii CaD3	hypothetical protein Cag_1896	4	60786	574	4.8767
78189852	YP_380190.1	340177	Chlorobium chlorochromatii CaD3	Nidogen, extracellular region	5	165734	1557	3.6159
78189872	YP_380210.1	340177	Chlorobium chlorochromatii CaD3	hypothetical protein Cag_1919	8	154579	1526	3.7162
78189873	YP_380211.1	340177	Chlorobium chlorochromatii CaD3	hypothetical protein Cag_1920	2	404713	3834	3.7196
189345973	YP_001942502.1	290315	Chlorobium limicola DSM 245	metallophosphoesterase	8	285495	2701	3.5307	phosphatase
189347154	YP_001943683.1	290315	Chlorobium limicola DSM 245	von Willebrand factor type A	5	622747	6006	3.2094
189347155	YP_001943684.1	290315	Chlorobium limicola DSM 245	Hemolysin-type calcium-binding region	30	85282.3	824	3.3193
189347157	YP_001943686.1	290315	Chlorobium limicola DSM 245	outer membrane adhesin like proteiin	9	291986	2825	3.6332
189347357	YP_001943886.1	290315	Chlorobium limicola DSM 245	Hemolysin-type calcium-binding region	80	185700	1855	2.9209
189347360	YP_001943889.1	290315	Chlorobium limicola DSM 245	Hemolysin-type calcium-binding region	197	431987	4334	2.7796
189347634	YP_001944163.1	290315	Chlorobium limicola DSM 245	Hemolysin-type calcium-binding region	120	396918	3954	3.309
189347744	YP_001944273.1	290315	Chlorobium limicola DSM 245	Hemolysin-type calcium-binding region	3	27297.9	272	3.9808
189347746	YP_001944275.1	290315	Chlorobium limicola DSM 245	FG-GAP repeat protein	6	190942	1827	3.9231	lipase
189499488	YP_001958958.1	331678	Chlorobium phaeobacteroides BS1	RTX toxins and related Ca2+-binding protein	51	134526	1279	3.5405
189500596	YP_001960066.1	331678	Chlorobium phaeobacteroides BS1	von Willebrand factor type A	5	130182	1232	3.4807
119357547	YP_912191.1	290317	Chlorobium phaeobacteroides DSM 266	5'-nucleotidase domain-containing protein	4	420937	3977	3.769	phosphatase, nucleotidase, esterase
119358090	YP_912734.1	290317	Chlorobium phaeobacteroides DSM 266	FG-GAP repeat-containing protein	31	291515	2807	3.5588
119358096	YP_912740.1	290317	Chlorobium phaeobacteroides DSM 266	hemolysin-type calcium-binding region	57	254611	2467	3.5367
119358104	YP_912748.1	290317	Chlorobium phaeobacteroides DSM 266	lipase, class 3	34	225070	2133	3.5774	lipase
119358105	YP_912749.1	290317	Chlorobium phaeobacteroides DSM 266	hemolysin-type calcium-binding region	19	219953	2198	3.3659
34495766	NP_899981.1	243365	Chromobacterium violaceum ATCC 12472	RTX repeat-containing structural toxin	6	431837	4130	4.1123
34495971	NP_900186.1	243365	Chromobacterium violaceum ATCC 12472	calcium binding hemolysin	60	201387	1943	3.9148
92112190	YP_572118.1	290398	Chromohalobacter salexigens DSM 3043	putative hemagglutinin/hemolysin-related protein	10	328994	3314	2.8007
71281942	YP_268540.1	167879	Colwellia psychrerythraea 34H	putative protease	2	72764.3	656	4.1411	protease
194292185	YP_002008092.1	164546	Cupriavidus taiwanensis	metalloprotease, Hemolysin-type calcium-binding region	21	163230	1648	3.4915
194292665	YP_002008572.1	164546	Cupriavidus taiwanensis	hypothetical protein RALTA_B1940	8	109394	1062	3.8686
172037004	YP_001803505.1	43989	Cyanothece sp. ATCC 51142	hypothetical protein cce_2089	5	183841	1687	3.9733
172037110	YP_001803611.1	43989	Cyanothece sp. ATCC 51142	hypothetical protein cce_2195	21	61006.8	605	3.1272
172037455	YP_001803956.1	43989	Cyanothece sp. ATCC 51142	hypothetical protein cce_2542	4	179688	1728	3.8844
172037943	YP_001804444.1	43989	Cyanothece sp. ATCC 51142	hypothetical protein cce_3030	2	191933	1790	3.4081	beta-lactamase
172037946	YP_001804447.1	43989	Cyanothece sp. ATCC 51142	hypothetical protein cce_3033	3	191719	1818	3.2366
172037948	YP_001804449.1	43989	Cyanothece sp. ATCC 51142	hypothetical protein cce_3035	14	199981	1930	3.2071
172038405	YP_001804906.1	43989	Cyanothece sp. ATCC 51142	hypothetical protein cce_3492	2	81872.2	739	3.6827
172038408	YP_001804909.1	43989	Cyanothece sp. ATCC 51142	phytase	1	226152	2056	3.7268	phytase, phosphatase
172039245	YP_001805746.1	43989	Cyanothece sp. ATCC 51142	hemolysin-type calcium-binding protein	13	40195.1	384	3.5858
172039555	YP_001806056.1	43989	Cyanothece sp. ATCC 51142	alkaline phosphatase	3	111518	1057	3.6451	phosphatase
172039588	YP_001806089.1	43989	Cyanothece sp. ATCC 51142	hypothetical protein cce_4675	2	184724	1738	3.1559
172054882	YP_001806209.1	43989	Cyanothece sp. ATCC 51142	hypothetical protein cce_4795	2	42692.8	377	4.9826
172055176	YP_001806503.1	43989	Cyanothece sp. ATCC 51142	hemolysin-type calcium-binding protein	37	222127	2077	3.4812
218437093	YP_002375422.1	65393	Cyanothece sp. PCC 7424	Hemolysin-type calcium-binding region	7	22521.2	221	3.4877
218437404	YP_002375733.1	65393	Cyanothece sp. PCC 7424	Endonuclease/exonuclease/phosphatase	4	113887	1073	3.51	endonuclease, phosphatase
218438228	YP_002376557.1	65393	Cyanothece sp. PCC 7424	Hemolysin-type calcium-binding region	63	137528	1400	2.8665
218438233	YP_002376562.1	65393	Cyanothece sp. PCC 7424	Hemolysin-type calcium-binding region	43	93218.9	965	2.8494
218438966	YP_002377295.1	65393	Cyanothece sp. PCC 7424	Hemolysin-type calcium-binding region	6	78867.9	786	3.8564
218438967	YP_002377296.1	65393	Cyanothece sp. PCC 7424	Hemolysin-type calcium-binding region	10	81657.4	817	3.6136
218439530	YP_002377859.1	65393	Cyanothece sp. PCC 7424	lipolytic protein G-D-S-L family	2	74503.6	681	4.1738	lipase
218439934	YP_002378263.1	65393	Cyanothece sp. PCC 7424	Hemolysin-type calcium-binding region	5	56236.4	507	4.0801
218440519	YP_002378848.1	65393	Cyanothece sp. PCC 7424	Hemolysin-type calcium-binding region	1	33312.5	303	3.7479
220908893	YP_002484204.1	395961	Cyanothece sp. PCC 7425	hypothetical protein Cyan7425_3521	5	17136.8	161	3.9529
218245250	YP_002370621.1	41431	Cyanothece sp. PCC 8801	Hemolysin-type calcium-binding region	6	80922.7	726	4.1938
218246518	YP_002371889.1	41431	Cyanothece sp. PCC 8801	Endonuclease/exonuclease/phosphatase	1	122427	1148	3.7494	endonuclease, phosphatase
218246541	YP_002371912.1	41431	Cyanothece sp. PCC 8801	Hemolysin-type calcium-binding region	9	40751.8	395	3.2448
218246550	YP_002371921.1	41431	Cyanothece sp. PCC 8801	Hemolysin-type calcium-binding region	11	32986.2	329	3.2245
218248272	YP_002373643.1	41431	Cyanothece sp. PCC 8801	Hemolysin-type calcium-binding region	2	22120.1	205	3.9066
218248619	YP_002373990.1	41431	Cyanothece sp. PCC 8801	RTX cytolytic toxin protein A	5	150092	1394	4.0452
71908812	YP_286399.1	159087	Dechloromonas aromatica RCB	VCBS	10	482337	4854	3.578
158520629	YP_001528499.1	96561	Desulfococcus oleovorans Hxd3	hemolysin-type calcium-binding region	55	1.29228e+06	12741	3.6558
51244368	YP_064252.1	177439	Desulfotalea psychrophila LSv54	hypothetical protein DP0516	3	352926	3413	3.431
220903557	YP_002478869.1	525146	Desulfovibrio desulfuricans subsp. desulfuricans str. ATCC 27774	outer membrane adhesin like proteiin	10	321728	3091	3.9794
220904393	YP_002479705.1	525146	Desulfovibrio desulfuricans subsp. desulfuricans str. ATCC 27774	outer membrane adhesin like proteiin	8	292863	2784	3.9457	adhesin, cadherin
220904731	YP_002480043.1	525146	Desulfovibrio desulfuricans subsp. desulfuricans str. ATCC 27774	hypothetical protein Ddes_1463	1	86300.1	844	4.133
78355641	YP_387090.1	207559	Desulfovibrio desulfuricans subsp. desulfuricans str. G20	von Willebrand factor, type A	7	70913.4	686	3.6176
78356461	YP_387910.1	207559	Desulfovibrio desulfuricans subsp. desulfuricans str. G20	hypothetical protein Dde_1416	28	143682	1424	3.7927
218886262	YP_002435583.1	883	Desulfovibrio vulgaris str. 'Miyazaki F'	Hemolysin-type calcium-binding region	8	257553	2537	3.8927
218886451	YP_002435772.1	883	Desulfovibrio vulgaris str. 'Miyazaki F'	hypothetical protein DvMF_1355	13	52004.4	500	4.1311
218886590	YP_002435911.1	883	Desulfovibrio vulgaris str. 'Miyazaki F'	von Willebrand factor type A	7	256339	2478	3.9428
120603022	YP_967422.1	391774	Desulfovibrio vulgaris subsp. vulgaris DP4	putative outer membrane adhesin like proteiin	5	316506	3038	3.8298
46579425	YP_010233.1	882	Desulfovibrio vulgaris subsp. vulgaris str. Hildenborough	hemolysin-type calcium-binding repeat-containing protein	5	316418	3038	3.8352
46579956	YP_010764.1	882	Desulfovibrio vulgaris subsp. vulgaris str. Hildenborough	hemolysin-type calcium-binding repeat/calx-beta domain-containing protein	3	247015	2414	3.9979
146328651	YP_001209254.1	246195	Dichelobacter nodosus VCS1703A	potential RTX family protein	8	299696	2762	4.1592
146329811	YP_001209158.1	246195	Dichelobacter nodosus VCS1703A	calcium-binding domain-containing protein	7	53198.6	482	4.0084	protease
159042968	YP_001531762.1	398580	Dinoroseobacter shibae DFL 12	beta-Ig-H3/fasciclin	5	51214.7	510	3.5158	adhesin, fasciclin
159043946	YP_001532740.1	398580	Dinoroseobacter shibae DFL 12	phospholipase/lecithinase/hemolysin-like protein	4	56556.4	538	3.7382	lipase
159044171	YP_001532965.1	398580	Dinoroseobacter shibae DFL 12	hypothetical protein Dshi_1622	8	52971.7	504	3.7785	lipase
159044444	YP_001533238.1	398580	Dinoroseobacter shibae DFL 12	hemolysin-type calcium-binding region	18	87758.7	850	3.829
159044966	YP_001533760.1	398580	Dinoroseobacter shibae DFL 12	hemolysin-type calcium-binding region	11	58424.4	559	3.3122
159045043	YP_001533837.1	398580	Dinoroseobacter shibae DFL 12	hemolysin-type calcium-binding region	2	254703	2489	3.2608
159045303	YP_001534097.1	398580	Dinoroseobacter shibae DFL 12	hemolysin-type calcium-binding region	6	57895	554	3.5012
159045304	YP_001534098.1	398580	Dinoroseobacter shibae DFL 12	hypothetical protein Dshi_2764	1	11992	114	3.5505
159045942	YP_001534736.1	398580	Dinoroseobacter shibae DFL 12	serralysin	3	48502.8	451	3.6874	protease
159046409	YP_001542080.1	398580	Dinoroseobacter shibae DFL 12	RTX toxins and related Ca2+-binding protein-like protein	26	123995	1164	3.8075
159046410	YP_001542081.1	398580	Dinoroseobacter shibae DFL 12	hemolysin-type calcium-binding region	46	195409	1895	3.221
110643969	YP_671699.1	362663	Escherichia coli 536	hemolysin A	9	110301	1024	5.1556
110644662	YP_672392.1	362663	Escherichia coli 536	hemolysin A	9	110312	1024	5.1099
26246261	NP_752300.1	199310	Escherichia coli CFT073	RTX family exoprotein A gene	4	163949	1610	3.7772
26249405	NP_755445.1	199310	Escherichia coli CFT073	hemolysin A	9	110246	1024	5.3853
15800218	NP_286230.1	155864	Escherichia coli O157:H7 EDL933	RTX family exoprotein	3	516199	5188	3.6896
75994494	YP_325608.1	155864	Escherichia coli O157:H7 EDL933	hemolysin toxin protein	11	107047	998	4.7912
209395598	YP_002268404.1	444450	Escherichia coli O157:H7 str. EC4115	RTX C- domain protein	11	106989	998	4.8142
10955283	NP_052624.1	386585	Escherichia coli O157:H7 str. Sakai	hemolysin A	11	107047	998	4.7912
15829796	NP_308569.1	386585	Escherichia coli O157:H7 str. Sakai	hypothetical protein ECs0542	3	525824	5291	3.6905
218703771	YP_002411290.1	585056	Escherichia coli UMN026	adhesin for cattle intestine colonization	3	688841	6925	3.6828
91213874	YP_543860.1	364106	Escherichia coli UTI89	hemolysin A	9	110466	1024	5.4545
218547939	YP_002381730.1	585054	Escherichia fergusonii ATCC 35469	adhesin for cattle intestine colonization	3	718792	7222	3.661
222056408	YP_002538770.1	316067	Geobacter sp. FRC-32	outer membrane adhesin like proteiin	60	412231	3904	3.7842	adhesin, cadherin
148264595	YP_001231301.1	351605	Geobacter uraniireducens Rf4	putative outer membrane adhesin like protein	38	380607	3598	3.7928	adhesin, cadherin
37522042	NP_925419.1	251221	Gloeobacter violaceus PCC 7421	hypothetical protein gll2473	14	23900.8	229	3.8843
37523709	NP_927086.1	251221	Gloeobacter violaceus PCC 7421	hypothetical protein glr4140	6	66664.8	627	3.7371	protease
162146743	YP_001601202.1	272568	Gluconacetobacter diazotrophicus PAl 5	putative hemolysin-type calcium-binding	2	43191.1	449	3.4689
209543270	YP_002275499.1	272568	Gluconacetobacter diazotrophicus PAl 5	putative hemolysin-type calcium-binding	2	43173.1	449	3.4689
209543608	YP_002275837.1	272568	Gluconacetobacter diazotrophicus PAl 5	Hemolysin-type calcium-binding region	1	36932.2	357	3.2612
58039584	YP_191548.1	290633	Gluconobacter oxydans 621H	hypothetical protein GOX1124	2	44650.9	459	3.6436
114327205	YP_744362.1	391165	Granulibacter bethesdensis CGDNIH1	adhesin aidA-I	2	189589	1898	4.0989
114327279	YP_744436.1	391165	Granulibacter bethesdensis CGDNIH1	adhesin family protein	0	71872.5	724	4.4158
114327404	YP_744561.1	391165	Granulibacter bethesdensis CGDNIH1	adhesin family protein	3	44575.2	448	3.4467
114328108	YP_745265.1	391165	Granulibacter bethesdensis CGDNIH1	peptidase S8 family protein	0	91721.8	906	4.2417	protease
114328129	YP_745286.1	391165	Granulibacter bethesdensis CGDNIH1	adhesin family protein	1	45839	459	4.1135
114328265	YP_745422.1	391165	Granulibacter bethesdensis CGDNIH1	adhesin aidA-I	3	73242.7	737	4.4964
114328266	YP_745423.1	391165	Granulibacter bethesdensis CGDNIH1	adhesin aidA-I	3	130711	1359	4.0875
114328267	YP_745424.1	391165	Granulibacter bethesdensis CGDNIH1	adhesin aidA-I	2	120136	1266	3.9442
114328268	YP_745425.1	391165	Granulibacter bethesdensis CGDNIH1	adhesin family protein	2	97554.4	1021	3.767
114328269	YP_745426.1	391165	Granulibacter bethesdensis CGDNIH1	adhesin family protein	3	103922	1109	4.0332
114328281	YP_745438.1	391165	Granulibacter bethesdensis CGDNIH1	peptidase S8 family protein	1	87891.7	865	4.297	protease
170717778	YP_001784843.1	228400	Haemophilus somnus 2336	hypothetical protein HSM_1523	3	18576.2	170	4.2878
83643505	YP_431940.1	349521	Hahella chejuensis KCTC 2396	RTX toxins and related Ca2+-binding protein	28	256146	2408	3.9634	adhesin, cadherin
83645367	YP_433802.1	349521	Hahella chejuensis KCTC 2396	RTX toxins and related Ca2+-binding protein	77	366189	3483	3.8304
83645550	YP_433985.1	349521	Hahella chejuensis KCTC 2396	RTX toxins and related Ca2+-binding protein	29	219247	2074	3.9413
83645978	YP_434413.1	349521	Hahella chejuensis KCTC 2396	hemolysin-type calcium-binding repeat-containing protein	4	33482.6	321	3.928
83645979	YP_434414.1	349521	Hahella chejuensis KCTC 2396	hemolysin-type calcium-binding repeat-containing protein	3	31524.5	297	3.7388
83646618	YP_435053.1	349521	Hahella chejuensis KCTC 2396	RTX toxins and related Ca2+-binding protein	29	221494	2095	3.884	adhesin, cadherin
83648752	YP_437187.1	349521	Hahella chejuensis KCTC 2396	RTX toxins and related Ca2+-binding protein	28	145013	1361	3.9685
134095127	YP_001100202.1	204773	Herminiimonas arsenicoxydans	hypothetical protein HEAR1928	33	268437	2687	3.7694
89052501	YP_507952.1	290400	Jannaschia sp. CCS1	hypothetical protein Jann_0010	8	44678.3	425	4.1214	Hedgehog/Intein
89053557	YP_509008.1	290400	Jannaschia sp. CCS1	hemolysin-type calcium-binding protein	22	96957.7	950	3.5018
89053858	YP_509309.1	290400	Jannaschia sp. CCS1	hemolysin-type calcium-binding protein	11	79463.5	757	3.5854
89053989	YP_509440.1	290400	Jannaschia sp. CCS1	hemolysin-type calcium-binding protein	3	30123.6	282	3.8809
89054048	YP_509499.1	290400	Jannaschia sp. CCS1	hypothetical protein Jann_1557	2	72792.1	681	3.7261	protease
89054981	YP_510432.1	290400	Jannaschia sp. CCS1	hemolysin-type calcium-binding protein	12	86056.5	833	3.6731	Hedgehog/Intein
89055756	YP_511207.1	290400	Jannaschia sp. CCS1	sulfatase	5	84781.1	770	5.0322	sulfatase
89056172	YP_511623.1	290400	Jannaschia sp. CCS1	hemolysin-type calcium-binding protein	33	148625	1462	3.2842
89056522	YP_511973.1	290400	Jannaschia sp. CCS1	type I secretion target repeat-containing protein	6	47422.7	463	3.0834
152982743	YP_001353081.1	375286	Janthinobacterium sp. Marseille	hypothetical protein mma_1391	45	304565	3058	3.7553
152967558	YP_001363342.1	266940	Kineococcus radiotolerans SRS30216	endonuclease/exonuclease/phosphatase	7	88342.8	868	3.9455	endonuclease, phosphatase
148360702	YP_001251909.1	400673	Legionella pneumophila str. Corby	hypothetical protein LPC_2649	14	625886	6289	3.7771
54293628	YP_126043.1	297245	Legionella pneumophila str. Lens	structural toxin protein RtxA	8	810417	7919	3.5215
54296668	YP_123037.1	297246	Legionella pneumophila str. Paris	structural toxin protein RtxA	39	797777	7679	3.9545
52840882	YP_094681.1	272624	Legionella pneumophila subsp. pneumophila str. Philadelphia 1	hypothetical protein lpg0645	8	71894.6	681	3.6079
171057323	YP_001789672.1	395495	Leptothrix cholodnii SP-6	Na-Ca exchanger/integrin-beta4	33	138010	1415	3.1701
171057436	YP_001789785.1	395495	Leptothrix cholodnii SP-6	outer membrane adhesin like proteiin	3	158653	1598	3.9253
171058980	YP_001791329.1	395495	Leptothrix cholodnii SP-6	heme peroxidase	20	170836	1650	3.8146	peroxidase
117924039	YP_864656.1	156889	Magnetococcus sp. MC-1	hemolysin-type calcium-binding region	20	711932	7072	3.0194
117924401	YP_865018.1	156889	Magnetococcus sp. MC-1	putative outer membrane adhesin like proteiin	9	1.21508e+06	11716	3.4422	adhesin, cadherin
117925469	YP_866086.1	156889	Magnetococcus sp. MC-1	putative outer membrane adhesin like proteiin	33	1.53316e+06	14916	3.7627
117925486	YP_866103.1	156889	Magnetococcus sp. MC-1	hemolysin-type calcium-binding region	10	1.56466e+06	15245	3.8348
117925834	YP_866451.1	156889	Magnetococcus sp. MC-1	hemolysin-type calcium-binding region	11	451645	4451	2.9833
117926268	YP_866885.1	156889	Magnetococcus sp. MC-1	hemolysin-type calcium-binding region	5	449971	4519	3.3917
117926269	YP_866886.1	156889	Magnetococcus sp. MC-1	hemolysin-type calcium-binding region	5	245388	2469	3.3108
117926968	YP_867585.1	156889	Magnetococcus sp. MC-1	putative outer membrane adhesin like proteiin	8	257483	2507	3.5817	adhesin, cadherin
83310367	YP_420631.1	342108	Magnetospirillum magneticum AMB-1	large exoprotein	52	531277	5299	3.511	aminomethyltransferase
83310374	YP_420638.1	342108	Magnetospirillum magneticum AMB-1	Type V secretory pathway	32	360224	3563	3.7175	adhesin, cadherin
83310376	YP_420640.1	342108	Magnetospirillum magneticum AMB-1	RTX toxins and related Ca2+-binding protein	14	185614	1857	3.8861
83311100	YP_421364.1	342108	Magnetospirillum magneticum AMB-1	Type V secretory pathway, adhesin AidA	27	372055	3730	3.7874	adhesin, cadherin
83312398	YP_422662.1	342108	Magnetospirillum magneticum AMB-1	RTX toxins and related Ca2+-binding protein	6	124773	1274	3.9943
83312521	YP_422785.1	342108	Magnetospirillum magneticum AMB-1	hypothetical protein amb3422	27	955913	9529	4.1308
83313155	YP_423419.1	342108	Magnetospirillum magneticum AMB-1	RTX toxins and related Ca2+-binding protein	21	132289	1352	3.7445
114570054	YP_756734.1	394221	Maricaulis maris MCS10	cadherin	27	144110	1421	3.556	adhesin, cadherin
114570455	YP_757135.1	394221	Maricaulis maris MCS10	putative outer membrane adhesin like proteiin	16	205539	1963	3.2995
114571037	YP_757717.1	394221	Maricaulis maris MCS10	serralysin	4	165790	1631	3.2627	protease, adhesin, cadherin
152995878	YP_001340713.1	400668	Marinomonas sp. MWYL1	hemolysin-type calcium-binding region	15	530502	5171	3.4431
13471141	NP_102710.1	266835	Mesorhizobium loti MAFF303099	rhizobiocin rzcA	16	105135	1018	3.8335
13472325	NP_103892.1	266835	Mesorhizobium loti MAFF303099	endo-1,3-1,4-beta-glycanase	4	52486.5	497	4.1474	glycosyl hydrolase
13475631	NP_107198.1	266835	Mesorhizobium loti MAFF303099	HlyA protein	3	51340	495	4.274
110632973	YP_673181.1	266779	Mesorhizobium sp. BNC1	peptidase, metallopeptidases	17	77106.7	745	4.3777	protease
110633148	YP_673356.1	266779	Mesorhizobium sp. BNC1	heme peroxidase	39	307050	2950	3.7081	peroxidase
110633150	YP_673358.1	266779	Mesorhizobium sp. BNC1	hemolysin-type calcium-binding region	13	83510.1	795	3.7097
124267066	YP_001021070.1	420662	Methylibium petroleiphilum PM1	hypothetical protein Mpe_A1877	6	169854	1699	3.7341
91775702	YP_545458.1	265072	Methylobacillus flagellatus KT	hemolysin-type calcium-binding region	14	77479.4	744	3.2913
91776789	YP_546545.1	265072	Methylobacillus flagellatus KT	hemolysin-type calcium-binding region	21	129191	1286	3.8325
218528172	YP_002418988.1	440085	Methylobacterium chloromethanicum CM4	Animal heme peroxidase	17	244977	2342	3.9181	peroxidase
218529033	YP_002419849.1	440085	Methylobacterium chloromethanicum CM4	Hemolysin-type calcium-binding region	13	50127.5	485	3.8424
218529941	YP_002420757.1	440085	Methylobacterium chloromethanicum CM4	Animal heme peroxidase	22	371549	3587	3.9041	peroxidase
218529943	YP_002420759.1	440085	Methylobacterium chloromethanicum CM4	hemolysin-type calcium-binding region	13	74243.4	734	3.9531
218530329	YP_002421145.1	440085	Methylobacterium chloromethanicum CM4	5'-Nucleotidase domain protein	2	287821	2796	4.1281	nucleotidase, esterase
218530744	YP_002421560.1	440085	Methylobacterium chloromethanicum CM4	Hemolysin-type calcium-binding region	12	37658.9	361	3.5171
218531476	YP_002422292.1	440085	Methylobacterium chloromethanicum CM4	hypothetical protein Mchl_3544	4	75985.3	713	4.209	protease
218532142	YP_002422958.1	440085	Methylobacterium chloromethanicum CM4	Hemolysin-type calcium-binding region	8	56081.8	540	3.9509
218532382	YP_002423198.1	440085	Methylobacterium chloromethanicum CM4	Hemolysin-type calcium-binding region	4	50863.7	497	3.9728
218532383	YP_002423199.1	440085	Methylobacterium chloromethanicum CM4	Hemolysin-type calcium-binding region	4	48522.2	475	3.8508
218532711	YP_002423527.1	440085	Methylobacterium chloromethanicum CM4	Animal heme peroxidase	17	245168	2342	3.9218	peroxidase
218532895	YP_002423711.1	440085	Methylobacterium chloromethanicum CM4	Hemolysin-type calcium-binding region	4	81905.9	763	4.2448
163849586	YP_001637629.1	419610	Methylobacterium extorquens PA1	hemolysin-type calcium-binding region	14	36430.7	357	3.6141
163849808	YP_001637851.1	419610	Methylobacterium extorquens PA1	hemolysin-type calcium-binding region	10	51540.8	503	3.3354
163851089	YP_001639132.1	419610	Methylobacterium extorquens PA1	heme peroxidase	22	371541	3587	3.9041	peroxidase
163851091	YP_001639134.1	419610	Methylobacterium extorquens PA1	hemolysin-type calcium-binding region	12	74765	741	4.0005
163851832	YP_001639875.1	419610	Methylobacterium extorquens PA1	hypothetical protein Mext_2409	95	1.56339e+06	15831	4.208
163851849	YP_001639892.1	419610	Methylobacterium extorquens PA1	hemolysin-type calcium-binding region	10	51643.8	503	3.319
163851992	YP_001640035.1	419610	Methylobacterium extorquens PA1	hemolysin-type calcium-binding region	12	37687	361	3.5523
163852635	YP_001640678.1	419610	Methylobacterium extorquens PA1	hypothetical protein Mext_3220	4	75964.2	713	4.1827	protease
163852934	YP_001640977.1	419610	Methylobacterium extorquens PA1	hemolysin-type calcium-binding region	9	46461.5	462	3.3781
163852983	YP_001641026.1	419610	Methylobacterium extorquens PA1	hemolysin-type calcium-binding region	5	55919.8	547	4.0121
163853285	YP_001641328.1	419610	Methylobacterium extorquens PA1	hemolysin-type calcium-binding region	8	55991.6	540	3.9257
163853523	YP_001641566.1	419610	Methylobacterium extorquens PA1	hemolysin-type calcium-binding region	4	50775.6	497	3.9887
163853524	YP_001641567.1	419610	Methylobacterium extorquens PA1	hemolysin-type calcium-binding region	4	48543.2	475	3.8645
163853777	YP_001641820.1	419610	Methylobacterium extorquens PA1	hemolysin-type calcium-binding region	10	46803.9	448	3.4277
163853954	YP_001641997.1	419610	Methylobacterium extorquens PA1	hemolysin-type calcium-binding region	6	83649.7	781	4.1982
220914827	YP_002490135.1	460265	Methylobacterium nodulans ORS 2060	Hemolysin-type calcium-binding region	20	34210	341	3.2054
220914990	YP_002490298.1	460265	Methylobacterium nodulans ORS 2060	CHRD domain containing protein	19	46237.8	460	3.4669
220919616	YP_002494919.1	460265	Methylobacterium nodulans ORS 2060	Hemolysin-type calcium-binding region	9	54251.6	509	4.0124
220920327	YP_002495628.1	460265	Methylobacterium nodulans ORS 2060	protein of unknown function DUF839	11	70849.9	686	3.9042
220920528	YP_002495829.1	460265	Methylobacterium nodulans ORS 2060	glycerophosphoryl diester phosphodiesterase	21	280082	2668	4.2501	phosphodiesterase
220920596	YP_002495897.1	460265	Methylobacterium nodulans ORS 2060	proprotein convertase P	19	77692.4	764	3.471
220920832	YP_002496133.1	460265	Methylobacterium nodulans ORS 2060	Hemolysin-type calcium-binding region	5	64276.4	621	3.9753
220921563	YP_002496864.1	460265	Methylobacterium nodulans ORS 2060	Hemolysin-type calcium-binding region	18	34324.1	341	3.195
220921927	YP_002497228.1	460265	Methylobacterium nodulans ORS 2060	Endonuclease/exonuclease/phosphatase	14	106051	1016	4.06
220922512	YP_002497814.1	460265	Methylobacterium nodulans ORS 2060	hypothetical protein Mnod_2545	2	415223	4120	3.9917
220922519	YP_002497821.1	460265	Methylobacterium nodulans ORS 2060	Hemolysin-type calcium-binding region	1	36141.4	340	4.0814
220925547	YP_002500849.1	460265	Methylobacterium nodulans ORS 2060	CHRD domain containing protein	20	46426.3	460	3.4083
220925703	YP_002501005.1	460265	Methylobacterium nodulans ORS 2060	Hemolysin-type calcium-binding region	5	64290.4	621	3.9871
220926111	YP_002501413.1	460265	Methylobacterium nodulans ORS 2060	lipolytic protein G-D-S-L family	4	71848.3	688	3.8007	lipase, hydrolase
220926572	YP_002501874.1	460265	Methylobacterium nodulans ORS 2060	Hemolysin-type calcium-binding region	20	54358.7	526	3.4673
220926600	YP_002501902.1	460265	Methylobacterium nodulans ORS 2060	Hemolysin-type calcium-binding region	5	57894.4	565	4.0769
220926622	YP_002501924.1	460265	Methylobacterium nodulans ORS 2060	Hemolysin-type calcium-binding region	5	56972.9	547	3.6967
220927083	YP_002502385.1	460265	Methylobacterium nodulans ORS 2060	Hemolysin-type calcium-binding region	17	64233.1	615	3.7103
188581620	YP_001925065.1	441620	Methylobacterium populi BJ001	GLUG domain protein	90	1.47193e+06	14829	4.3109
188581753	YP_001925198.1	441620	Methylobacterium populi BJ001	Hemolysin-type calcium-binding region	12	37766	361	3.4839
188581789	YP_001925234.1	441620	Methylobacterium populi BJ001	Hemolysin-type calcium-binding region	14	50180.8	485	3.8654
188582518	YP_001925963.1	441620	Methylobacterium populi BJ001	hemolysin-type calcium-binding region	15	37923.7	371	3.794
188582787	YP_001926232.1	441620	Methylobacterium populi BJ001	glycoside hydrolase family 16	6	51783.7	486	4.2706	glycosyl hydrolase
188583548	YP_001926993.1	441620	Methylobacterium populi BJ001	Hemolysin-type calcium-binding region	7	56743.5	546	3.9044
188583795	YP_001927240.1	441620	Methylobacterium populi BJ001	Hemolysin-type calcium-binding region	4	50550.5	491	4.0016
188583796	YP_001927241.1	441620	Methylobacterium populi BJ001	Hemolysin-type calcium-binding region	5	49144.7	480	3.8764
188584260	YP_001927705.1	441620	Methylobacterium populi BJ001	Hemolysin-type calcium-binding region	7	83069.9	782	4.3581
170745629	YP_001752076.1	426355	Methylobacterium radiotolerans JCM 2831	hemolysin-type calcium binding domain-containing protein	19	111673	1102	3.6829
170738486	YP_001767141.1	426117	Methylobacterium sp. 4-46	hemolysin-type calcium-binding region	17	52711.3	534	3.5156
170739968	YP_001768623.1	426117	Methylobacterium sp. 4-46	metallophosphoesterase	28	217817	2105	4.1089
170739969	YP_001768624.1	426117	Methylobacterium sp. 4-46	endonuclease/exonuclease/phosphatase	32	179940	1795	3.7796	endonuclease, phosphatase
170739973	YP_001768628.1	426117	Methylobacterium sp. 4-46	5'-nucleotidase domain-containing protein	22	98541.3	980	3.9134	nucleotidase, esterase
170741024	YP_001769679.1	426117	Methylobacterium sp. 4-46	hemolysin-type calcium-binding region	15	35812.6	351	3.5789
170741198	YP_001769853.1	426117	Methylobacterium sp. 4-46	hemolysin-type calcium-binding region	20	36316	363	3.2858
170744308	YP_001772963.1	426117	Methylobacterium sp. 4-46	hemolysin-type calcium-binding region	12	25516.9	260	3.5746
217978121	YP_002362268.1	395965	Methylocella silvestris BL2	hypothetical protein Msil_1963	16	137422	1306	3.6441
166362825	YP_001655098.1	449447	Microcystis aeruginosa NIES-843	hypothetical protein MAE_00840	11	86514.6	858	3.0407
166362841	YP_001655114.1	449447	Microcystis aeruginosa NIES-843	hypothetical protein MAE_01000	1	184649	1763	3.973	lipase
166363088	YP_001655361.1	449447	Microcystis aeruginosa NIES-843	putative calcium binding hemolysin protein	10	87391.4	836	3.6532
166363981	YP_001656254.1	449447	Microcystis aeruginosa NIES-843	putative peptidase	5	256710	2534	3.726	protease
166363984	YP_001656257.1	449447	Microcystis aeruginosa NIES-843	hypothetical protein MAE_12430	6	171948	1692	3.7717	protease
166363993	YP_001656266.1	449447	Microcystis aeruginosa NIES-843	calcium-binding protein	9	18695	182	3.2752
166364058	YP_001656331.1	449447	Microcystis aeruginosa NIES-843	hypothetical protein MAE_13170	0	73653.4	702	3.8052
166364474	YP_001656747.1	449447	Microcystis aeruginosa NIES-843	hypothetical protein MAE_17330	3	116620	1107	4.0257
166364896	YP_001657169.1	449447	Microcystis aeruginosa NIES-843	Na-Ca exchanger/integrin-beta	5	113073	1049	3.9938
166365040	YP_001657313.1	449447	Microcystis aeruginosa NIES-843	hypothetical protein MAE_22990	13	44318.8	445	3.6167
166365087	YP_001657360.1	449447	Microcystis aeruginosa NIES-843	hypothetical protein MAE_23460	17	182464	1748	3.7773
166365599	YP_001657872.1	449447	Microcystis aeruginosa NIES-843	hypothetical protein MAE_28580	22	109774	1059	3.257
166365607	YP_001657880.1	449447	Microcystis aeruginosa NIES-843	hypothetical protein MAE_28660	5	31527.4	308	3.8056
166365707	YP_001657980.1	449447	Microcystis aeruginosa NIES-843	hypothetical protein MAE_29660	11	136660	1289	4.4374	peroxidase
166366842	YP_001659115.1	449447	Microcystis aeruginosa NIES-843	hemolysin-type calcium-binding region protein	4	16414.4	154	3.866
166366917	YP_001659190.1	449447	Microcystis aeruginosa NIES-843	hypothetical protein MAE_41760	3	125662	1212	4.2701
166367555	YP_001659828.1	449447	Microcystis aeruginosa NIES-843	hemolysin-type calcium-binding region protein	8	31692.7	328	3.6804
166367763	YP_001660036.1	449447	Microcystis aeruginosa NIES-843	Na-Ca exchanger/integrin-beta4 like	8	102769	979	3.7631
166367829	YP_001660102.1	449447	Microcystis aeruginosa NIES-843	hypothetical protein MAE_50880	9	124338	1225	3.9137
166367965	YP_001660238.1	449447	Microcystis aeruginosa NIES-843	hypothetical protein MAE_52240	4	93816.9	910	3.9621
166368255	YP_001660528.1	449447	Microcystis aeruginosa NIES-843	hemolysin-type calcium-binding region protein	19	49740.5	502	3.0902
166368587	YP_001660860.1	449447	Microcystis aeruginosa NIES-843	hypothetical protein MAE_58460	8	134463	1318	3.744
166368790	YP_001661063.1	449447	Microcystis aeruginosa NIES-843	hemolysin-type calcium-binding region protein	13	91905.7	894	3.303
166368792	YP_001661065.1	449447	Microcystis aeruginosa NIES-843	putative calcium binding hemolysin protein	5	16099.8	152	3.8806
166368847	YP_001661120.1	449447	Microcystis aeruginosa NIES-843	hyalin repeat-containing protein	3	151770	1479	4.0531
161869517	YP_001598684.1	374833	Neisseria meningitidis 053442	iron-regulated protein FrpA, putative	19	141613	1302	4.2503
161870279	YP_001599449.1	374833	Neisseria meningitidis 053442	iron-regulated protein FrpA, putative	19	141613	1302	4.2503
121634380	YP_974625.1	272831	Neisseria meningitidis FAM18	iron-regulated protein FrpC	43	218712	2029	4.1736
15676490	NP_273629.1	122586	Neisseria meningitidis MC58	putative iron-regulated protein FrpA	19	141398	1302	4.2612
15677266	NP_274419.1	122586	Neisseria meningitidis MC58	FrpA/C-related protein	0	43166.7	400	4.5579
15677274	NP_274427.1	122586	Neisseria meningitidis MC58	iron-regulated protein FrpC	35	197446	1829	4.1811
218768419	YP_002342931.1	122587	Neisseria meningitidis Z2491	putative RTX-family exoprotein	11	75533.6	697	4.3645
152991131	YP_001356853.1	387092	Nitratiruptor sp. SB155-2	hypothetical protein NIS_1388	3	99476.4	928	3.8473
152991134	YP_001356856.1	387092	Nitratiruptor sp. SB155-2	hypothetical protein NIS_1391	9	152796	1497	3.7503
152991135	YP_001356857.1	387092	Nitratiruptor sp. SB155-2	hypothetical protein NIS_1393	3	126962	1234	3.8803
152991140	YP_001356862.1	387092	Nitratiruptor sp. SB155-2	hypothetical protein NIS_1398	1	67720.8	609	3.9066	protease
92116628	YP_576357.1	323097	Nitrobacter hamburgensis X14	hemolysin-type calcium-binding region	9	37094.3	370	4.3014
75674731	YP_317152.1	323098	Nitrobacter winogradskyi Nb-255	hemolysin-type calcium-binding region	10	36227.5	359	4.0925
77165291	YP_343816.1	323261	Nitrosococcus oceani ATCC 19707	hemolysin-type calcium-binding region	8	28069.5	273	3.1785
30248187	NP_840257.1	228410	Nitrosomonas europaea ATCC 19718	hemolysin-type calcium-binding domain-containing protein	4	312217	3064	3.1552
161527985	YP_001581811.1	436308	Nitrosopumilus maritimus SCM1	NHL repeat-containing protein	8	56548.1	525	3.8403
186680725	YP_001863921.1	63737	Nostoc punctiforme PCC 73102	FG-GAP repeat-containing protein	9	72055.9	725	3.9158
186680837	YP_001864033.1	63737	Nostoc punctiforme PCC 73102	Na-Ca exchanger/integrin-beta4	3	127072	1241	3.8981
186680885	YP_001864081.1	63737	Nostoc punctiforme PCC 73102	hemolysin-type calcium-binding region	43	99843.5	976	3.5062
186680929	YP_001864125.1	63737	Nostoc punctiforme PCC 73102	hypothetical protein Npun_F0402	0	41007.9	395	3.894
186681363	YP_001864559.1	63737	Nostoc punctiforme PCC 73102	hypothetical protein Npun_R0879	8	65187	691	4.1672
186681688	YP_001864884.1	63737	Nostoc punctiforme PCC 73102	hemolysin-type calcium-binding region	24	73346.3	717	3.6341
186681878	YP_001865074.1	63737	Nostoc punctiforme PCC 73102	putative outer membrane adhesin like proteiin	6	221429	2156	3.8439	adhesin, cadherin
186681905	YP_001865101.1	63737	Nostoc punctiforme PCC 73102	putative outer membrane adhesin like proteiin	9	168858	1673	3.4722
186682392	YP_001865588.1	63737	Nostoc punctiforme PCC 73102	hemolysin-type calcium-binding region	23	72451.9	707	3.5617
186682747	YP_001865943.1	63737	Nostoc punctiforme PCC 73102	Na-Ca exchanger/integrin-beta4	14	314334	2999	3.9343
186683198	YP_001866394.1	63737	Nostoc punctiforme PCC 73102	hemolysin-type calcium-binding region	6	122582	1181	4.1701
186683267	YP_001866463.1	63737	Nostoc punctiforme PCC 73102	hemolysin-type calcium-binding region	45	139560	1360	3.5598
186683359	YP_001866555.1	63737	Nostoc punctiforme PCC 73102	hemolysin-type calcium-binding region	17	45035.9	442	3.5356
186683528	YP_001866724.1	63737	Nostoc punctiforme PCC 73102	hemolysin-type calcium-binding region	74	171978	1687	3.2353
186683544	YP_001866740.1	63737	Nostoc punctiforme PCC 73102	hemolysin-type calcium-binding region	7	92179.7	861	4.154
186683838	YP_001867034.1	63737	Nostoc punctiforme PCC 73102	hemolysin-type calcium-binding region	10	41334.6	401	3.5285
186684725	YP_001867921.1	63737	Nostoc punctiforme PCC 73102	hemolysin-type calcium-binding region	6	54247.9	522	3.9927	protease
186684782	YP_001867978.1	63737	Nostoc punctiforme PCC 73102	hemolysin-type calcium-binding region	29	163281	1597	3.4752
186684962	YP_001868158.1	63737	Nostoc punctiforme PCC 73102	putative outer membrane adhesin like proteiin	7	144765	1434	3.479
186685458	YP_001868654.1	63737	Nostoc punctiforme PCC 73102	FG-GAP repeat-containing protein	7	81855.7	817	3.6574
186686275	YP_001869471.1	63737	Nostoc punctiforme PCC 73102	hemolysin-type calcium-binding region	6	83667.6	826	3.7537
186686597	YP_001869793.1	63737	Nostoc punctiforme PCC 73102	type I phosphodiesterase/nucleotide pyrophosphatase	6	91778.4	890	4.0255	phosphodiesterase
186686598	YP_001869794.1	63737	Nostoc punctiforme PCC 73102	glycerophosphoryl diester phosphodiesterase	8	221494	2068	4.0735	glycerophosphodiester phosphodiesterase
186686599	YP_001869795.1	63737	Nostoc punctiforme PCC 73102	phytase	6	150501	1417	4.0099	phytase
186686966	YP_001870159.1	63737	Nostoc punctiforme PCC 73102	hemolysin-type calcium-binding region	35	103216	1001	3.4923
186687000	YP_001870389.1	63737	Nostoc punctiforme PCC 73102	hemolysin-type calcium-binding region	18	269311	2495	4.1763
186687164	YP_001870307.1	63737	Nostoc punctiforme PCC 73102	type I phosphodiesterase/nucleotide pyrophosphatase	7	144656	1420	3.9346	phosphodiesterase
17227770	NP_484318.1	103690	Nostoc sp. PCC 7120	hypothetical protein all0274	6	88008.2	826	3.8868
17227771	NP_484319.1	103690	Nostoc sp. PCC 7120	glycerophosphoryl diester phosphodiesterase	7	109860	1027	4.1378	glycerophosphodiester phosphodiesterase
17227772	NP_484320.1	103690	Nostoc sp. PCC 7120	hypothetical protein alr0276	9	246025	2348	3.9486	endonuclease, phosphatase
17227786	NP_484334.1	103690	Nostoc sp. PCC 7120	hypothetical protein alr0290	4	73901.6	656	4.4417	endoglucanase
17227860	NP_484408.1	103690	Nostoc sp. PCC 7120	hypothetical protein all0364	11	93733.3	900	3.9467	protease
17228286	NP_484834.1	103690	Nostoc sp. PCC 7120	outer membrane secretion protein	20	102852	993	3.6657
17228898	NP_485446.1	103690	Nostoc sp. PCC 7120	hypothetical protein alr1403	24	56511.7	556	3.6808
17230146	NP_486694.1	103690	Nostoc sp. PCC 7120	hypothetical protein all2654	10	148408	1417	3.4006
17230147	NP_486695.1	103690	Nostoc sp. PCC 7120	hypothetical protein all2655	11	339467	3262	3.5022
17230285	NP_486833.1	103690	Nostoc sp. PCC 7120	hypothetical protein all2793	5	66869.3	681	4.2297
17230838	NP_487386.1	103690	Nostoc sp. PCC 7120	hypothetical protein all3346	30	150899	1428	3.5949
17231151	NP_487699.1	103690	Nostoc sp. PCC 7120	hypothetical protein alr3659	21	61698.9	589	3.8423
17231564	NP_488112.1	103690	Nostoc sp. PCC 7120	hypothetical protein alr4072	9	50373.1	493	3.7326
17231730	NP_488278.1	103690	Nostoc sp. PCC 7120	hypothetical protein alr4238	6	193291	1821	3.9451	phytase
17233144	NP_490234.1	103690	Nostoc sp. PCC 7120	hypothetical protein all7128	25	324453	3083	3.916	adhesin, cadherin
17233317	NP_490407.1	103690	Nostoc sp. PCC 7120	hypothetical protein alr7301	0	28412.2	268	3.7916
17233320	NP_490410.1	103690	Nostoc sp. PCC 7120	hypothetical protein alr7304	32	519412	4936	3.843	adhesin, cadherin, protease
87198554	YP_495811.1	279238	Novosphingobium aromaticivorans DSM 12444	hypothetical protein Saro_0530	4	47394.3	448	4.1007	polysaccharide hydrolase
87199365	YP_496622.1	279238	Novosphingobium aromaticivorans DSM 12444	hypothetical protein Saro_1344	2	68200.2	687	3.9178
87199636	YP_496893.1	279238	Novosphingobium aromaticivorans DSM 12444	cadherin	5	125661	1202	3.8072	adhesin, cadherin
87200513	YP_497770.1	279238	Novosphingobium aromaticivorans DSM 12444	hypothetical protein Saro_2500	4	48972.9	462	4.1573	polysaccharide hydrolase
153010110	YP_001371324.1	439375	Ochrobactrum anthropi ATCC 49188	hemolysin-type calcium-binding region	23	53221.2	518	3.555
153010756	YP_001371970.1	439375	Ochrobactrum anthropi ATCC 49188	hemolysin-type calcium-binding region	12	22138.5	219	3.401
209885164	YP_002289021.1	504832	Oligotropha carboxidovorans OM5	vcbS	6	337205	3288	3.7863
182415771	YP_001820837.1	452637	Opitutus terrae PB90-1	hypothetical protein Oter_3963	3	107287	1083	4.0817
119383048	YP_914104.1	318586	Paracoccus denitrificans PD1222	hemolysin-type calcium-binding region	21	61287.3	589	3.8622
119383312	YP_914368.1	318586	Paracoccus denitrificans PD1222	hemolysin-type calcium-binding region	56	106851	1079	3.6595
119383549	YP_914605.1	318586	Paracoccus denitrificans PD1222	hypothetical protein Pden_0797	6	30655.5	300	3.4084
119383574	YP_914630.1	318586	Paracoccus denitrificans PD1222	peptidase domain-containing protein	19	85006.6	820	4.0641	protease
119383585	YP_914641.1	318586	Paracoccus denitrificans PD1222	hemolysin-type calcium-binding region	10	58847.5	571	4.5369
119384399	YP_915455.1	318586	Paracoccus denitrificans PD1222	hemolysin-type calcium-binding region	15	27326.9	260	3.8971
119384532	YP_915588.1	318586	Paracoccus denitrificans PD1222	Allergen V5/Tpx-1 family protein	12	44674.6	421	4.4999
119384856	YP_915912.1	318586	Paracoccus denitrificans PD1222	hemolysin-type calcium-binding region	58	94505.4	946	3.7084
119385192	YP_916248.1	318586	Paracoccus denitrificans PD1222	hemolysin-type calcium-binding region	15	58350.7	561	3.9834
119385485	YP_916541.1	318586	Paracoccus denitrificans PD1222	type I secretion target repeat-containing protein	14	31658.7	309	3.7316
119387287	YP_918321.1	318586	Paracoccus denitrificans PD1222	hemolysin-type calcium-binding region	7	25557.1	245	4.1362
50121709	YP_050876.1	218491	Pectobacterium atrosepticum SCRI1043	metalloprotease	3	50428.6	469	4.1685	protease
50122188	YP_051355.1	218491	Pectobacterium atrosepticum SCRI1043	putative hemagglutinin/hemolysin-related protein	8	459356	4558	3.861
118580784	YP_902034.1	338966	Pelobacter propionicus DSM 2379	Ig family protein	90	303127	2954	3.4197	adhesin, cadherin
118580785	YP_902035.1	338966	Pelobacter propionicus DSM 2379	hypothetical protein Ppro_2371	3	54212.2	510	4.2191	lipase
78186267	YP_374310.1	319225	Pelodictyon luteolum DSM 273	VCBS	40	737924	7284	3.4585	adhesin, cadherin
78186268	YP_374311.1	319225	Pelodictyon luteolum DSM 273	VCBS	9	167539	1586	3.298
194335832	YP_002017626.1	324925	Pelodictyon phaeoclathratiforme BU-1	Cadherin	7	119288	1134	3.7736	adhesin, cadherin
194337579	YP_002019373.1	324925	Pelodictyon phaeoclathratiforme BU-1	Hemolysin-type calcium-binding region	3	113937	1099	3.7964
194337580	YP_002019374.1	324925	Pelodictyon phaeoclathratiforme BU-1	Hemolysin-type calcium-binding region	7	201096	1971	3.6172
197103349	YP_002128727.1	450851	Phenylobacterium zucineum HLK1	hemolysin-type calcium-binding region protein	13	51622.5	494	3.7816
197103699	YP_002129076.1	450851	Phenylobacterium zucineum HLK1	hypothetical protein PHZ_c0233	3	54624.2	546	3.6553
197103830	YP_002129207.1	450851	Phenylobacterium zucineum HLK1	hypothetical protein PHZ_c0364	15	33665.6	332	3.4868
197103956	YP_002129333.1	450851	Phenylobacterium zucineum HLK1	hemolysin-type calcium-binding region protein	19	60514.4	636	3.0442
197103998	YP_002129375.1	450851	Phenylobacterium zucineum HLK1	hypothetical protein PHZ_c0532	11	45594.3	449	3.8738
197104321	YP_002129698.1	450851	Phenylobacterium zucineum HLK1	hypothetical protein PHZ_c0855	12	39267	391	3.627
197104477	YP_002129854.1	450851	Phenylobacterium zucineum HLK1	hypothetical protein PHZ_c1011	11	83212.6	802	4.1829
197104571	YP_002129948.1	450851	Phenylobacterium zucineum HLK1	endo-1,3-1,4-beta-glycanase, C-terminal secretion signal protein	9	144456	1388	3.6965	glycosyl hydrolase
197104660	YP_002130037.1	450851	Phenylobacterium zucineum HLK1	Hemolysin-type calcium-binding region	15	180196	1836	3.5054
197104757	YP_002130134.1	450851	Phenylobacterium zucineum HLK1	endo-1,3-1,4-beta-glycanase, C-terminal secretion signal protein	7	80269	773	3.8159	glycosyl hydrolase
197104758	YP_002130135.1	450851	Phenylobacterium zucineum HLK1	endo-1,3-1,4-beta glycanase	13	70542.8	685	3.9296	glycosyl hydrolase
197104872	YP_002130249.1	450851	Phenylobacterium zucineum HLK1	endo-1,3-1,4-beta-glycanase	8	78842.6	758	4.0207	glycosyl hydrolase
197104932	YP_002130309.1	450851	Phenylobacterium zucineum HLK1	hypothetical protein PHZ_c1467	13	51400.2	494	3.8086
197105012	YP_002130389.1	450851	Phenylobacterium zucineum HLK1	hypothetical protein PHZ_c1549	7	46267.2	437	3.7877
197105325	YP_002130702.1	450851	Phenylobacterium zucineum HLK1	hypothetical protein PHZ_c1862	6	77138.2	737	3.7372	protease
197105378	YP_002130755.1	450851	Phenylobacterium zucineum HLK1	hemolysin-type calcium-binding region protein	15	66933.5	662	3.68	protease
197105625	YP_002131002.1	450851	Phenylobacterium zucineum HLK1	hypothetical protein PHZ_c2162	16	27730.3	282	3.6496
197105753	YP_002131130.1	450851	Phenylobacterium zucineum HLK1	hypothetical protein PHZ_c2291	14	39466.5	393	3.5836
197106116	YP_002131493.1	450851	Phenylobacterium zucineum HLK1	hypothetical protein PHZ_c2655	19	45269.5	449	3.7303
197106117	YP_002131494.1	450851	Phenylobacterium zucineum HLK1	hypothetical protein PHZ_c2656	16	48189.4	472	3.6216
197106217	YP_002131594.1	450851	Phenylobacterium zucineum HLK1	hypothetical protein PHZ_c2756	11	32893.4	323	3.3861
197106218	YP_002131595.1	450851	Phenylobacterium zucineum HLK1	hypothetical protein PHZ_c2757	10	32037.3	313	3.5213
197106561	YP_002131938.1	450851	Phenylobacterium zucineum HLK1	hypothetical protein PHZ_c3100	5	45455.5	450	3.7675
197106755	YP_002132132.1	450851	Phenylobacterium zucineum HLK1	alkaline metalloproteinase	13	56938.3	551	3.8801	protease
54302270	YP_132263.1	298386	Photobacterium profundum SS9	hypotetical protein	8	485672	4684	3.4908
37524644	NP_927988.1	243265	Photorhabdus luminescens subsp. laumondii TTO1	hypothetical protein plu0643	10	224188	2123	4.7777	protease
37524656	NP_928000.1	243265	Photorhabdus luminescens subsp. laumondii TTO1	alkaline metalloprotease precursor PrtA	4	52861.9	480	4.3703	protease
37525303	NP_928647.1	243265	Photorhabdus luminescens subsp. laumondii TTO1	hypothetical protein plu1341	9	395466	3672	5.9166
37525304	NP_928648.1	243265	Photorhabdus luminescens subsp. laumondii TTO1	hypothetical protein plu1344	12	438779	4070	5.8214	hydrolase
37526221	NP_929565.1	243265	Photorhabdus luminescens subsp. laumondii TTO1	hypothetical protein plu2313	7	66806.1	617	4.5025	lipase
37527100	NP_930444.1	243265	Photorhabdus luminescens subsp. laumondii TTO1	hypothetical protein plu3217	9	379826	3528	5.4467
37527201	NP_930545.1	243265	Photorhabdus luminescens subsp. laumondii TTO1	hypothetical protein plu3324	9	378319	3531	5.8851
91786215	YP_547167.1	296591	Polaromonas sp. JS666	hypothetical protein Bpro_0304	5	180984	1806	3.1786
91786217	YP_547169.1	296591	Polaromonas sp. JS666	hypothetical protein Bpro_0306	3	136558	1350	3.3322
91790750	YP_551701.1	296591	Polaromonas sp. JS666	hemolysin-type calcium-binding region	73	206916	2097	3.3724
123968968	YP_001009826.1	146891	Prochlorococcus marinus str. AS9601	hypothetical protein A9601_14361	30	500465	4723	3.7703	adhesin, cadherin
124021808	YP_001016115.1	59922	Prochlorococcus marinus str. MIT 9303	hypothetical protein P9303_00951	7	39957.8	373	3.8764	protease
124021838	YP_001016145.1	59922	Prochlorococcus marinus str. MIT 9303	hypothetical protein P9303_01251	12	51939.6	531	4.0658
124022164	YP_001016471.1	59922	Prochlorococcus marinus str. MIT 9303	hypothetical protein P9303_04541	5	32619.3	299	3.8709
124022328	YP_001016635.1	59922	Prochlorococcus marinus str. MIT 9303	hypothetical protein P9303_06181	3	29565.1	277	4.0128
124022985	YP_001017292.1	59922	Prochlorococcus marinus str. MIT 9303	hypothetical protein P9303_12801	5	35771.8	339	3.8871
124023627	YP_001017934.1	59922	Prochlorococcus marinus str. MIT 9303	hypothetical protein P9303_19271	4	72682.6	693	4.1955
124023629	YP_001017936.1	59922	Prochlorococcus marinus str. MIT 9303	hypothetical protein P9303_19291	4	50102.5	479	4.2045
124023789	YP_001018096.1	59922	Prochlorococcus marinus str. MIT 9303	hemolysin-type calcium-binding domain-containing protein	4	223931	2082	4.1578
124023792	YP_001018099.1	59922	Prochlorococcus marinus str. MIT 9303	hypothetical protein P9303_20991	1	54480.3	486	4.0916	protease
124023820	YP_001018127.1	59922	Prochlorococcus marinus str. MIT 9303	hypothetical protein P9303_21271	2	52918.8	484	3.8528
124023821	YP_001018128.1	59922	Prochlorococcus marinus str. MIT 9303	hypothetical protein P9303_21281	2	81150.9	741	4.262
124024193	YP_001018500.1	59922	Prochlorococcus marinus str. MIT 9303	hypothetical protein P9303_25041	5	60428.3	574	4.234
124024196	YP_001018503.1	59922	Prochlorococcus marinus str. MIT 9303	hypothetical protein P9303_25071	5	65621	615	4.281
124024199	YP_001018506.1	59922	Prochlorococcus marinus str. MIT 9303	hypothetical protein P9303_25101	6	71123.2	669	3.7351
124024271	YP_001018578.1	59922	Prochlorococcus marinus str. MIT 9303	hypothetical protein P9303_25821	6	124310	1111	4.5212
124024274	YP_001018581.1	59922	Prochlorococcus marinus str. MIT 9303	hypothetical protein P9303_25851	6	125365	1121	4.5219
124024415	YP_001018722.1	59922	Prochlorococcus marinus str. MIT 9303	hypothetical protein P9303_27271	0	78887.9	715	4.4771
124024601	YP_001018908.1	59922	Prochlorococcus marinus str. MIT 9303	hypothetical protein P9303_29131	8	100298	934	4.0452
33862529	NP_894089.1	74547	Prochlorococcus marinus str. MIT 9313	hemolysin-type calcium-binding domain-containing protein	4	187605	1765	3.9651	adhesin, lectin
33862645	NP_894205.1	74547	Prochlorococcus marinus str. MIT 9313	hemolysin-type calcium-binding protein	6	20591.4	195	3.7569
33864144	NP_895704.1	74547	Prochlorococcus marinus str. MIT 9313	hemolysin-type calcium-binding protein	6	27153.5	257	3.745
124024797	YP_001013913.1	167555	Prochlorococcus marinus str. NATL1A	hypothetical protein NATL1_00841	2	164346	1584	3.6324
124024815	YP_001013931.1	167555	Prochlorococcus marinus str. NATL1A	hypothetical protein NATL1_01021	2	65354.8	595	4.2216	cyclophilin
124026810	YP_001015925.1	167555	Prochlorococcus marinus str. NATL1A	hypothetical protein NATL1_21051	19	213880	2178	3.3005
72382573	YP_291928.1	59920	Prochlorococcus marinus str. NATL2A	hypothetical protein PMN2A_0734	2	192838	1821	4.0164
72382575	YP_291930.1	59920	Prochlorococcus marinus str. NATL2A	hypothetical protein PMN2A_0736	20	160128	1543	4.1838
72382584	YP_291939.1	59920	Prochlorococcus marinus str. NATL2A	hypothetical protein PMN2A_0745	5	67528.9	615	4.2105
72383065	YP_292420.1	59920	Prochlorococcus marinus str. NATL2A	hypothetical protein PMN2A_1227	6	104096	1037	3.5216
194333615	YP_002015475.1	290512	Prosthecochloris aestuarii DSM 271	von Willebrand factor type A	3	512185	5009	3.294
145219250	YP_001129959.1	290318	Prosthecochloris vibrioformis DSM 265	hypothetical protein Cvib_0435	42	756199	7428	3.2427
145219251	YP_001129960.1	290318	Prosthecochloris vibrioformis DSM 265	putative outer membrane adhesin like protein	19	380888	3679	3.1898
197283919	YP_002149791.1	529507	Proteus mirabilis HI4320	RTX-family protein	6	320289	2776	5.4216
197284187	YP_002150059.1	529507	Proteus mirabilis HI4320	metalloprotease	4	53985.9	491	4.2467	protease
197284188	YP_002150060.1	529507	Proteus mirabilis HI4320	metalloprotease	13	77820.7	687	5.6495	protease
197284189	YP_002150061.1	529507	Proteus mirabilis HI4320	metalloprotease	9	74318.1	654	4.8031	protease
197284190	YP_002150062.1	529507	Proteus mirabilis HI4320	metalloprotease	9	73836.6	654	4.6673	protease
197284192	YP_002150064.1	529507	Proteus mirabilis HI4320	metalloprotease	9	73246.9	649	4.8181	protease
197285892	YP_002151764.1	529507	Proteus mirabilis HI4320	toxin	13	505848	4620	6.6963	hydrolase
218892168	YP_002441035.1	557722	Pseudomonas aeruginosa LESB58	hypothetical protein PLES_34491	2	261361	2714	3.0892
218892777	YP_002441646.1	557722	Pseudomonas aeruginosa LESB58	alkaline metalloproteinase precursor	4	50416.8	479	4.095	protease
152986695	YP_001349497.1	381754	Pseudomonas aeruginosa PA7	alkaline metalloproteinase precursor	4	50410.8	479	4.0498	protease
15596446	NP_249940.1	208964	Pseudomonas aeruginosa PAO1	alkaline metalloproteinase precursor	4	50432.8	479	4.095	protease
15597071	NP_250565.1	208964	Pseudomonas aeruginosa PAO1	hypothetical protein PA1874	2	238415	2468	3.1275
116049201	YP_791996.1	208963	Pseudomonas aeruginosa UCBPP-PA14	alkaline metalloproteinase precursor	4	50416.8	479	4.0628	protease
116049828	YP_791365.1	208963	Pseudomonas aeruginosa UCBPP-PA14	hypothetical protein PA14_40260	2	236213	2456	2.9337
104779436	YP_605934.1	384676	Pseudomonas entomophila L48	surface adhesion protein	12	596316	5862	3.9458
104780724	YP_607222.1	384676	Pseudomonas entomophila L48	alkaline metalloprotease precursor AprA	4	50930.6	485	4.5368	protease
104781322	YP_607820.1	384676	Pseudomonas entomophila L48	triacylglycerol lipase	7	64240.6	616	4.4344	lipase
104782921	YP_609419.1	384676	Pseudomonas entomophila L48	RTX toxin	7	238054	2350	3.9434
77456361	YP_345866.1	205922	Pseudomonas fluorescens Pf0-1	von Willebrand factor, type A	9	519090	5218	3.8219
77457690	YP_347195.1	205922	Pseudomonas fluorescens Pf0-1	VCBS	6	291189	2887	3.6672
77457736	YP_347241.1	205922	Pseudomonas fluorescens Pf0-1	hemolysin-type calcium-binding region	37	163889	1628	3.5994
77458903	YP_348409.1	205922	Pseudomonas fluorescens Pf0-1	epralysin. metallo peptidase. MEROPS family M10B	4	50169.3	486	4.3866	protease
77458910	YP_348416.1	205922	Pseudomonas fluorescens Pf0-1	triacylglycerol lipase	6	58673.5	562	4.6311
77458911	YP_348417.1	205922	Pseudomonas fluorescens Pf0-1	lipase, class 3	8	64456.1	617	4.4101	lipase
77459585	YP_349092.1	205922	Pseudomonas fluorescens Pf0-1	epralysin. metallo peptidase. MEROPS family M10B	4	49083	468	4.0515	protease
77460468	YP_349975.1	205922	Pseudomonas fluorescens Pf0-1	hemolysin-type calcium-binding region	32	120714	1213	3.3976
77460926	YP_350433.1	205922	Pseudomonas fluorescens Pf0-1	peptidase M10A and M12B, matrixin and adamalysin	17	117615	1133	3.4631	protease
70729851	YP_259590.1	220664	Pseudomonas fluorescens Pf-5	protease PrtA	4	53908.6	515	4.334	protease
70730566	YP_260307.1	220664	Pseudomonas fluorescens Pf-5	secreted hemolysin-type calcium-binding bacteriocin, putative	9	64939.2	617	4.495	lipase
70730569	YP_260310.1	220664	Pseudomonas fluorescens Pf-5	secreted hemolysin-type calcium-binding bacteriocin, putative	7	59312.7	563	4.4075	lipase
70730574	YP_260315.1	220664	Pseudomonas fluorescens Pf-5	protease PrtA	4	49840	482	4.3262	protease
70733640	YP_257280.1	220664	Pseudomonas fluorescens Pf-5	calcium-binding outer membrane-like protein	9	487412	4920	3.7058
146305756	YP_001186221.1	399739	Pseudomonas mendocina ymp	hemolysin-type calcium-binding region	22	185510	1764	3.8685
146305757	YP_001186222.1	399739	Pseudomonas mendocina ymp	hemolysin-type calcium-binding region	13	89185.3	851	4.227
146306837	YP_001187302.1	399739	Pseudomonas mendocina ymp	hemolysin-type calcium-binding region	7	325501	3184	3.6751
146309236	YP_001189701.1	399739	Pseudomonas mendocina ymp	hypothetical protein Pmen_4222	5	40224.7	369	4.1444
146309556	YP_001190021.1	399739	Pseudomonas mendocina ymp	serralysin	18	117097	1134	3.717	protease
148545445	YP_001265547.1	351746	Pseudomonas putida F1	hypothetical protein Pput_0188	9	924595	9030	3.9024
148546075	YP_001266177.1	351746	Pseudomonas putida F1	glycoprotein	4	786418	8064	3.4754
148548364	YP_001268466.1	351746	Pseudomonas putida F1	heme peroxidase	47	374499	3619	3.8424	peroxidase
167031206	YP_001666437.1	76869	Pseudomonas putida GB-1	hypothetical protein PputGB1_0186	10	697349	6753	3.9913
167032626	YP_001667857.1	76869	Pseudomonas putida GB-1	beta-lactamase domain-containing protein	1	47446.4	429	6.6257	beta-lactamase, type B
167034350	YP_001669581.1	76869	Pseudomonas putida GB-1	heme peroxidase	47	373413	3608	3.8713	peroxidase
26986912	NP_742337.1	160488	Pseudomonas putida KT2440	surface adhesion protein, putative	9	888217	8682	3.9004
26987542	NP_742967.1	160488	Pseudomonas putida KT2440	surface adhesion protein, putative	3	615679	6310	3.4734
26988525	NP_743950.1	160488	Pseudomonas putida KT2440	hypothetical protein PP_1794	0	48714.4	480	3.4827
26989281	NP_744706.1	160488	Pseudomonas putida KT2440	heme peroxidase	47	374480	3619	3.8457	peroxidase
26990554	NP_745979.1	160488	Pseudomonas putida KT2440	calcium-binding protein, hemolysin-type	12	79907.9	768	3.8116
26991602	NP_747027.1	160488	Pseudomonas putida KT2440	serine protease	9	187817	1805	4.6433	protease
170720589	YP_001748277.1	390235	Pseudomonas putida W619	hemolysin-type calcium-binding region	1	49291.1	482	3.472
170722971	YP_001750659.1	390235	Pseudomonas putida W619	outer membrane adhesin like proteiin	3	256339	2524	3.7562
170724217	YP_001751905.1	390235	Pseudomonas putida W619	Na-Ca exchanger/integrin-beta4	10	591086	5962	3.6001
71733215	YP_273694.1	264730	Pseudomonas syringae pv. phaseolicola 1448A	Poly(beta-D-mannuronate) C5 epimerase 3 (mannuronanepimerase 3)	20	166449	1610	3.8349	adhesin
71733556	YP_274399.1	264730	Pseudomonas syringae pv. phaseolicola 1448A	metalloprotease, putative	5	57023.4	535	4.098	protease
71736507	YP_277144.1	264730	Pseudomonas syringae pv. phaseolicola 1448A	Poly(beta-D-mannuronate) C5 epimerase 3 (mannuronanepimerase 3)	9	53209.4	515	4.0017
71736645	YP_274124.1	264730	Pseudomonas syringae pv. phaseolicola 1448A	Iron-regulated protein frpC, putative	14	134170	1288	4.0025
71736991	YP_273097.1	264730	Pseudomonas syringae pv. phaseolicola 1448A	calcium binding hemolysin protein, putative	172	532168	5107	3.7469
66043394	YP_233235.1	205918	Pseudomonas syringae pv. syringae B728a	hemolysin-type calcium-binding region	9	53237.7	515	3.9937
66044186	YP_234027.1	205918	Pseudomonas syringae pv. syringae B728a	hemolysin-type calcium-binding region	0	48128.5	484	3.6501
66045129	YP_234970.1	205918	Pseudomonas syringae pv. syringae B728a	hemolysin-type calcium-binding region	5	52150.2	495	4.0584
66046290	YP_236131.1	205918	Pseudomonas syringae pv. syringae B728a	hemolysin-type calcium-binding region:peptidase M10A and M12B, matrixin and adamalysin	5	56954.2	535	4.0953	protease
66046305	YP_236146.1	205918	Pseudomonas syringae pv. syringae B728a	hemolysin-type calcium-binding region:haemolysin-type calcium binding related	30	89492	855	3.5711
66046318	YP_236159.1	205918	Pseudomonas syringae pv. syringae B728a	hemolysin-type calcium-binding region:haemolysin-type calcium binding related	55	282755	2689	3.7454
66046392	YP_236233.1	205918	Pseudomonas syringae pv. syringae B728a	serralysin	4	49376.4	476	4.2539	protease
66047050	YP_236891.1	205918	Pseudomonas syringae pv. syringae B728a	putative hemolysin-type calcium-binding region	21	166428	1610	3.8234	adhesin
66047210	YP_237051.1	205918	Pseudomonas syringae pv. syringae B728a	serralysin	3	83183.3	785	4.1829	protease
28870362	NP_792981.1	223283	Pseudomonas syringae pv. tomato str. DC3000	metalloprotease, putative	5	56743	535	3.9762	protease
28870496	NP_793115.1	223283	Pseudomonas syringae pv. tomato str. DC3000	alkaline metalloendoprotease	4	49305.3	475	4.2539	protease
28871227	NP_793846.1	223283	Pseudomonas syringae pv. tomato str. DC3000	mannuronan C-5-epimerase, putative	20	166678	1610	3.8686	adhesin
148652836	YP_001279929.1	349106	Psychrobacter sp. PRwf-1	hemolysin-type calcium-binding region	7	164492	1529	3.9279	adhesin, cadherin
148652861	YP_001279954.1	349106	Psychrobacter sp. PRwf-1	hypothetical protein PsycPRwf_1054	3	53072.5	527	3.6823
148652894	YP_001279987.1	349106	Psychrobacter sp. PRwf-1	putative outer membrane adhesin like proteiin	9	536417	5098	3.7706
148652973	YP_001280066.1	349106	Psychrobacter sp. PRwf-1	putative outer membrane adhesin like proteiin	14	195697	1884	3.8802
148653163	YP_001280256.1	349106	Psychrobacter sp. PRwf-1	hypothetical protein PsycPRwf_1361	8	247798	2329	3.5353
148653749	YP_001280842.1	349106	Psychrobacter sp. PRwf-1	triacylglycerol lipase	4	66556.9	622	3.946
119944034	YP_941714.1	357804	Psychromonas ingrahamii 37	PKD domain-containing protein	3	352454	3278	3.7042
116694643	YP_728854.1	381666	Ralstonia eutropha H16	RTX toxin exported protein	21	154562	1552	3.6127
72383812	YP_293166.1	264198	Ralstonia eutropha JMP134	VCBS	22	188507	1883	3.5438	adhesin, cadherin
17544821	NP_518223.1	267608	Ralstonia solanacearum GMI1000	putative calcium binding hemolysin protein	20	124447	1217	3.8834
17544823	NP_518225.1	267608	Ralstonia solanacearum GMI1000	putative hemolysin-type calcium-binding protein	8	101638	960	4.2735
17544965	NP_518367.1	267608	Ralstonia solanacearum GMI1000	putative calcium binding hemolysin protein	37	120738	1156	3.5642
17544968	NP_518370.1	267608	Ralstonia solanacearum GMI1000	putative calcium binding hemolysin protein	36	156992	1499	3.846	protease
17548515	NP_521855.1	267608	Ralstonia solanacearum GMI1000	putative hemolysin-type calcium-binding protein	3	62076.5	589	4.2642
17548516	NP_521856.1	267608	Ralstonia solanacearum GMI1000	putative hemolysin-type protein	2	70182.3	692	4.1482
17549401	NP_522741.1	267608	Ralstonia solanacearum GMI1000	putative hemagglutinin/hemolysin-related protein	6	395093	4106	3.172
86356374	YP_468266.1	347834	Rhizobium etli CFN 42	rhizobiocin/RTX toxin and hemolysin-type calcium binding protein	56	175848	1797	3.2509
86357513	YP_469405.1	347834	Rhizobium etli CFN 42	putative RTX toxin hemolysin-type calcium-binding protein	7	71750.5	700	4.2822
86358240	YP_470132.1	347834	Rhizobium etli CFN 42	putative RTX toxin hemolysin-type protein	6	131580	1326	3.6322
190890431	YP_001976973.1	491916	Rhizobium etli CIAT 652	putative rhizobiocin/RTX toxin and hemolysin-type calcium binding protein	72	257538	2608	3.3025	protease
190890760	YP_001977302.1	491916	Rhizobium etli CIAT 652	hypothetical protein RHECIAT_CH0001143	4	135484	1348	3.4106
190891577	YP_001978119.1	491916	Rhizobium etli CIAT 652	putative RTX toxin hemolysin-type calcium-binding protein	4	63166.8	613	4.3784
190895160	YP_001985453.1	491916	Rhizobium etli CIAT 652	putative hemolysin-type calcium binding protein	27	225740	2218	3.8047
190895181	YP_001985474.1	491916	Rhizobium etli CIAT 652	hypothetical protein RHECIAT_PC0000854	13	36016.7	349	3.7419
190895183	YP_001985476.1	491916	Rhizobium etli CIAT 652	putative hemolysin-type calcium-binding protein	27	124023	1253	3.7151
209549153	YP_002281070.1	395492	Rhizobium leguminosarum bv. trifolii WSM2304	Hemolysin-type calcium-binding region	8	69080.9	677	4.2915
209549306	YP_002281223.1	395492	Rhizobium leguminosarum bv. trifolii WSM2304	hemolysin-type calcium-binding region	40	156848	1582	3.6668
209549794	YP_002281711.1	395492	Rhizobium leguminosarum bv. trifolii WSM2304	Hemolysin-type calcium-binding region	21	94783.9	928	3.6494	adhesin, cadherin
209549795	YP_002281712.1	395492	Rhizobium leguminosarum bv. trifolii WSM2304	Cadherin	20	95205.1	928	3.8636	adhesin, cadherin
116249593	YP_765431.1	216596	Rhizobium leguminosarum bv. viciae 3841	putative calcium-binding hemolysin-like protein	9	78907.2	777	4.6335
116250562	YP_766400.1	216596	Rhizobium leguminosarum bv. viciae 3841	putative rhizobiocin	42	159967	1585	3.4905	protease
116252164	YP_768002.1	216596	Rhizobium leguminosarum bv. viciae 3841	putative calcium binding protein	4	64611.1	620	4.4593
116252708	YP_768546.1	216596	Rhizobium leguminosarum bv. viciae 3841	putative cation-binding protein	20	95050.1	929	3.9108	adhesin, cadherin
116254618	YP_770454.1	216596	Rhizobium leguminosarum bv. viciae 3841	putative nodulation protein	0	30002.3	284	4.1881
116254749	YP_770585.1	216596	Rhizobium leguminosarum bv. viciae 3841	calcium-binding domain-containing protein	13	60774.7	589	3.8815	adhesin, cadherin
77404637	YP_345211.1	272943	Rhodobacter sphaeroides 2.4.1	hemolysin-type calcium-binding protein	19	115226	1112	3.734	protease
77404853	YP_345425.1	272943	Rhodobacter sphaeroides 2.4.1	hemolysin-type calcium-binding protein	50	157816	1544	3.6435
77463798	YP_353302.1	272943	Rhodobacter sphaeroides 2.4.1	neutral zinc metallopeptidase	4	55400.2	531	4.3556	protease
77464082	YP_353586.1	272943	Rhodobacter sphaeroides 2.4.1	hypothetical protein RSP_0513	8	50572.7	475	4.44	glycosyl hydrolase
77464695	YP_354199.1	272943	Rhodobacter sphaeroides 2.4.1	hemolysin-type calcium-binding region; RTX toxin	23	43613.8	437	3.4839
77464696	YP_354200.1	272943	Rhodobacter sphaeroides 2.4.1	hemolysin-type calcium-binding toxin	17	27058.4	280	2.8742
77465510	YP_355013.1	272943	Rhodobacter sphaeroides 2.4.1	hemolysin-type calcium-binding region, RTX	12	21221.7	202	3.8984
77465538	YP_355041.1	272943	Rhodobacter sphaeroides 2.4.1	hemolysin-type calcium-binding region, RTX	26	55956.5	556	3.2073
125654624	YP_001033818.1	272943	Rhodobacter sphaeroides 2.4.1	hemolysin-type calcium-binding protein	12	105537	1029	3.9286
125654687	YP_001033881.1	272943	Rhodobacter sphaeroides 2.4.1	hemolysin-type calcium-binding protein	12	32584.8	313	4.0516
146276412	YP_001166571.1	349102	Rhodobacter sphaeroides ATCC 17025	hemolysin-type calcium-binding region	12	25518.2	243	3.8697
146277440	YP_001167599.1	349102	Rhodobacter sphaeroides ATCC 17025	peptidase M10, serralysin-like protein	4	63954.6	614	4.5642	protease
146278458	YP_001168617.1	349102	Rhodobacter sphaeroides ATCC 17025	glycoside hydrolase family protein	8	49624.9	467	4.9691	glycosyl hydrolase
146280067	YP_001170224.1	349102	Rhodobacter sphaeroides ATCC 17025	hypothetical protein Rsph17025_4067	2	149859	1442	3.9247
146280079	YP_001170236.1	349102	Rhodobacter sphaeroides ATCC 17025	sulfate ABC transporter, periplasmic sulfate-binding protein	9	52503.4	485	4.7689	hydrolase?HHpred
146280084	YP_001170241.1	349102	Rhodobacter sphaeroides ATCC 17025	hypothetical protein Rsph17025_4084	5	31561.8	295	4.3399
126462634	YP_001043748.1	349101	Rhodobacter sphaeroides ATCC 17029	serralysin	4	55339.2	531	4.3813	protease
126462926	YP_001044040.1	349101	Rhodobacter sphaeroides ATCC 17029	glycoside hydrolase family protein	9	50433.5	475	4.3748	glycosyl hydrolase
126463535	YP_001044649.1	349101	Rhodobacter sphaeroides ATCC 17029	hemolysin-type calcium-binding region	23	43846.2	437	3.5029
126463536	YP_001044650.1	349101	Rhodobacter sphaeroides ATCC 17029	hemolysin-type calcium-binding toxin	17	27061.4	280	2.8742
126463913	YP_001045026.1	349101	Rhodobacter sphaeroides ATCC 17029	hemolysin-type calcium-binding region	12	21221.7	202	3.8984
126463941	YP_001045054.1	349101	Rhodobacter sphaeroides ATCC 17029	putative outer membrane adhesin like proteiin	27	270887	2678	3.4677
126464829	YP_001041805.1	349101	Rhodobacter sphaeroides ATCC 17029	hemolysin-type calcium-binding region	12	32511.8	313	4.0869
126464912	YP_001041888.1	349101	Rhodobacter sphaeroides ATCC 17029	Na-Ca exchanger/integrin-beta4	12	105500	1029	3.9422
221218286	YP_002524313.1	557760	Rhodobacter sphaeroides KD131	Hemolysin-type calcium-binding protein	19	113800	1100	3.7279	protease
221369513	YP_002520609.1	557760	Rhodobacter sphaeroides KD131	Hemolysin-type calcium-binding region	12	21221.7	202	3.8984
221369544	YP_002520640.1	557760	Rhodobacter sphaeroides KD131	Hemolysin-type calcium-binding region, RTX	27	265526	2626	3.4628
221634560	YP_002523248.1	557760	Rhodobacter sphaeroides KD131	Hemolysin-type calcium-binding protein	12	32541.8	313	4.1238
221634587	YP_002523275.1	557760	Rhodobacter sphaeroides KD131	Hemolysin-type calcium-binding protein	9	99777	965	3.9697
221639650	YP_002525912.1	557760	Rhodobacter sphaeroides KD131	Serralysin	4	55274.1	531	4.3779	protease
221639946	YP_002526208.1	557760	Rhodobacter sphaeroides KD131	Glycoside hydrolase, family 16	9	50445.5	475	4.3748	glycosyl hydrolase
221640609	YP_002526871.1	557760	Rhodobacter sphaeroides KD131	Hemolysin-type calcium-binding region	23	36925.3	370	3.5214
221640610	YP_002526872.1	557760	Rhodobacter sphaeroides KD131	Hemolysin-type calcium-binding toxin	17	26975.3	280	2.8796
89901489	YP_523960.1	338969	Rhodoferax ferrireducens T118	VCBS	51	313498	3026	3.7228
89901493	YP_523964.1	338969	Rhodoferax ferrireducens T118	hemolysin-type calcium-binding protein	8	83756.9	796	4.4986
89902526	YP_524997.1	338969	Rhodoferax ferrireducens T118	hemolysin-type calcium-binding protein	6	116448	1166	3.6637
32476282	NP_869276.1	243090	Rhodopirellula baltica SH 1	cadherin-related protein	11	334753	3178	3.749	adhesin, cadherin
115522034	YP_778945.1	316055	Rhodopseudomonas palustris BisA53	hypothetical protein RPE_0004	5	41596.4	402	4.1708
115523032	YP_779943.1	316055	Rhodopseudomonas palustris BisA53	heme peroxidase	15	324324	3113	3.7978	peroxidase
115523034	YP_779945.1	316055	Rhodopseudomonas palustris BisA53	RTX toxins and related Ca2+-binding proteins-like protein	14	75538.9	734	3.7423
115525512	YP_782423.1	316055	Rhodopseudomonas palustris BisA53	hemolysin-type calcium-binding region	4	50684.8	484	4.146
90421532	YP_529902.1	316056	Rhodopseudomonas palustris BisB18	hypothetical protein RPC_0004	1	41446.8	414	4.2129
91976039	YP_568698.1	316057	Rhodopseudomonas palustris BisB5	heme peroxidase	14	323406	3094	3.8285	peroxidase
91976041	YP_568700.1	316057	Rhodopseudomonas palustris BisB5	RTX toxins and related Ca2+-binding proteins-like	17	79595.4	769	3.8237
86747929	YP_484425.1	316058	Rhodopseudomonas palustris HaA2	5'-nucleotidase	32	272178	2667	3.5273	nucleotidase
86747930	YP_484426.1	316058	Rhodopseudomonas palustris HaA2	hemolysin-type calcium-binding region	34	282483	2885	3.5026
86747931	YP_484427.1	316058	Rhodopseudomonas palustris HaA2	glycerophosphoryl diester phosphodiesterase	23	124551	1236	3.6202	phosphodiesterase
86748761	YP_485257.1	316058	Rhodopseudomonas palustris HaA2	VCBS	7	515357	5094	3.479	adhesin, cadherin
86749366	YP_485862.1	316058	Rhodopseudomonas palustris HaA2	VCBS	19	585039	5769	3.5917	adhesin, lectin
192289967	YP_001990572.1	395960	Rhodopseudomonas palustris TIE-1	5'-Nucleotidase domain protein	38	281752	2775	3.7102	nucleotidase
192289969	YP_001990574.1	395960	Rhodopseudomonas palustris TIE-1	outer membrane adhesin like proteiin	31	174329	1712	3.8085	nucleotidase
209963360	YP_002296275.1	414684	Rhodospirillum centenum SW	hypothetical protein RC1_0011	9	110806	1110	3.783
209964156	YP_002297071.1	414684	Rhodospirillum centenum SW	S-layer protein	4	107283	1090	3.8998
209966394	YP_002299309.1	414684	Rhodospirillum centenum SW	hypothetical protein RC1_3132	6	247884	2485	3.7376	adhesin, cadherin
209966405	YP_002299320.1	414684	Rhodospirillum centenum SW	Alkaline Protease, putative	3	70235.3	674	4.3322	protease
209966566	YP_002299481.1	414684	Rhodospirillum centenum SW	integrins alpha chain, putative	8	64906.1	630	3.819
209966645	YP_002299560.1	414684	Rhodospirillum centenum SW	Serralysin precursor, putative	4	68977.1	650	4.0479	protease
209966854	YP_002299769.1	414684	Rhodospirillum centenum SW	type I secretion target ggxgxdxxx repeat (2 copies) domain protein	10	49364.6	488	3.8551
209967145	YP_002300060.1	414684	Rhodospirillum centenum SW	hypothetical protein RC1_3906	9	91417.1	912	3.7922
209967239	YP_002300154.1	414684	Rhodospirillum centenum SW	Alkaline protease, putative	13	153565	1518	3.8345	protease, adhesin, cadherin
83582760	YP_425066.1	269796	Rhodospirillum rubrum ATCC 11170	hemolysin-type calcium-binding region	2	48224.2	462	4.1489
83582767	YP_425073.1	269796	Rhodospirillum rubrum ATCC 11170	hemolysin-type calcium-binding region	2	81434.9	830	3.7187
83593942	YP_427694.1	269796	Rhodospirillum rubrum ATCC 11170	hypothetical protein Rru_A2610	8	129726	1313	3.8676
110677868	YP_680875.1	375451	Roseobacter denitrificans OCh 114	calcium binding hemolysin, putative	8	115280	1098	4.1308
110677975	YP_680982.1	375451	Roseobacter denitrificans OCh 114	type I secretion target domain-containing protein	10	103638	1021	3.6856
110678217	YP_681224.1	375451	Roseobacter denitrificans OCh 114	type I secretion target repeat-containing protein	25	64645.5	633	3.4718
110678457	YP_681464.1	375451	Roseobacter denitrificans OCh 114	hypothetical protein RD1_1122	2	96373.9	947	3.4227
110678501	YP_681508.1	375451	Roseobacter denitrificans OCh 114	type I secretion target repeat-containing protein	23	54289.9	544	3.1722
110678852	YP_681859.1	375451	Roseobacter denitrificans OCh 114	iron-regulated protein FrpC, putative	34	115138	1138	3.1934
110679731	YP_682738.1	375451	Roseobacter denitrificans OCh 114	type I secretion target repeat-containing protein	10	66026.8	678	3.4789
110680257	YP_683264.1	375451	Roseobacter denitrificans OCh 114	iron-regulated protein frpC, putative	39	275035	2666	3.5916
110680625	YP_683632.1	375451	Roseobacter denitrificans OCh 114	calcium binding hemolysin protein, putative	15	35025.9	342	3.6981
110681127	YP_684134.1	375451	Roseobacter denitrificans OCh 114	iron-regulated protein frpC, putative	19	57948.6	548	3.5967
110681159	YP_684166.1	375451	Roseobacter denitrificans OCh 114	type I secretion protein	4	32085.5	308	3.5837
110681245	YP_684252.1	375451	Roseobacter denitrificans OCh 114	VBCS repeat-containing protein	3	136071	1301	3.4636	protease
115345580	YP_771762.1	375451	Roseobacter denitrificans OCh 114	iron-regulated protein frpC, putative	71	259395	2517	3.6997
115345687	YP_771868.1	375451	Roseobacter denitrificans OCh 114	hypothetical protein RD1_B0052	1	78008	699	4.0454
115345688	YP_771869.1	375451	Roseobacter denitrificans OCh 114	rhizobiocin	18	44742.4	434	3.408
108803155	YP_643092.1	266117	Rubrobacter xylanophilus DSM 9941	hemolysin-type calcium-binding region	4	14651.4	149	4.1223
108803947	YP_643884.1	266117	Rubrobacter xylanophilus DSM 9941	hypothetical protein Rxyl_1106	3	17579.6	170	4.8135
108805305	YP_645242.1	266117	Rubrobacter xylanophilus DSM 9941	hemolysin-type calcium-binding region	5	87844.6	865	4.2096
90020941	YP_526768.1	203122	Saccharophagus degradans 2-40	polyhydroxyalkanoate synthesis repressor PhaR	8	828591	8321	2.4488	adhesin, cadherin
159035691	YP_001534944.1	391037	Salinispora arenicola CNS-205	hemolysin-type calcium-binding region	28	36951.6	386	3.5053
157368459	YP_001476448.1	399741	Serratia proteamaculans 568	serralysin	4	53827.4	504	4.3091	protease
157370449	YP_001478438.1	399741	Serratia proteamaculans 568	triacylglycerol lipase	7	65045.1	616	4.1411	lipase
157370627	YP_001478616.1	399741	Serratia proteamaculans 568	serralysin	4	52538.6	490	4.1558	protease
119776390	YP_929130.1	326297	Shewanella amazonensis SB2B	putative outer membrane adhesin like protein	6	427049	4214	3.1302
126176191	YP_001052340.1	325240	Shewanella baltica OS155	putative outer membrane adhesin like proteiin	10	232236	2239	3.5343
153002485	YP_001368166.1	402882	Shewanella baltica OS185	putative outer membrane adhesin like proteiin	10	681896	6683	3.2219
160877202	YP_001556518.1	399599	Shewanella baltica OS195	outer membrane adhesin like proteiin	10	679461	6662	3.2164
217975052	YP_002359803.1	407976	Shewanella baltica OS223	outer membrane adhesin like proteiin	10	690634	6779	3.2237
91791751	YP_561402.1	318161	Shewanella denitrificans OS217	hypothetical protein Sden_0384	6	437322	4285	3.3435	adhesin, cadherin
114561623	YP_749136.1	318167	Shewanella frigidimarina NCIMB 400	putative outer membrane adhesin like proteiin	7	594475	5787	2.9421	adhesin, cadherin
167625826	YP_001676120.1	458817	Shewanella halifaxensis HAW-EB4	putative outer membrane adhesin like proteiin	6	222384	2109	3.126	adhesin, cadherin
167625827	YP_001676121.1	458817	Shewanella halifaxensis HAW-EB4	putative outer membrane adhesin like proteiin	4	409459	4044	3.198	adhesin, cadherin
127511247	YP_001092444.1	323850	Shewanella loihica PV-4	putative outer membrane adhesin like proteiin	7	497765	4836	3.0346
127511248	YP_001092445.1	323850	Shewanella loihica PV-4	putative outer membrane adhesin like proteiin	6	161658	1553	3.1777	adhesin, cadherin
24375799	NP_719842.1	211586	Shewanella oneidensis MR-1	RTX toxin, putative	9	285095	2768	3.6665
157960197	YP_001500231.1	398579	Shewanella pealeana ATCC 700345	cadherin	4	566221	5444	3.1089	adhesin, cadherin
157960198	YP_001500232.1	398579	Shewanella pealeana ATCC 700345	putative outer membrane adhesin like proteiin	5	218459	2067	3.0791
212633290	YP_002309815.1	225849	Shewanella piezotolerans WP3	VCBS	7	263902	2529	3.1843
212633291	YP_002309816.1	225849	Shewanella piezotolerans WP3	VCBS	7	155014	1477	3.0864
212633886	YP_002310411.1	225849	Shewanella piezotolerans WP3	Hemolysin-type calcium binding protein	14	143002	1338	3.8248
212634232	YP_002310757.1	225849	Shewanella piezotolerans WP3	Hemolysin-type calcium-binding region	94	154020	1588	3.1285
146294674	YP_001185098.1	319224	Shewanella putrefaciens CN-32	putative outer membrane adhesin like proteiin	7	428773	4220	3.2461
157375479	YP_001474079.1	425104	Shewanella sediminis HAW-EB3	putative outer membrane adhesin like proteiin	5	291484	2812	3.3133
157377269	YP_001475869.1	425104	Shewanella sediminis HAW-EB3	putative outer membrane adhesin like proteiin	3	165364	1599	3.0799
157377270	YP_001475870.1	425104	Shewanella sediminis HAW-EB3	hypothetical protein Ssed_4138	5	329516	3182	2.8143
157377271	YP_001475871.1	425104	Shewanella sediminis HAW-EB3	putative outer membrane adhesin like proteiin	5	425411	4122	3.1007
117918839	YP_868031.1	94122	Shewanella sp. ANA-3	putative outer membrane adhesin like proteiin	15	583553	5839	3.2411
113968728	YP_732521.1	60480	Shewanella sp. MR-4	putative outer membrane adhesin like protein	7	553768	5442	3.3474
114049129	YP_739679.1	60481	Shewanella sp. MR-7	putative outer membrane adhesin like protein	7	489431	4791	3.4958
120600516	YP_965090.1	351745	Shewanella sp. W3-18-1	putative outer membrane adhesin like proteiin	7	262849	2564	3.465
170724844	YP_001758870.1	392500	Shewanella woodyi ATCC 51908	outer membrane adhesin like proteiin	7	1.63199e+06	16322	2.5127
170724845	YP_001758871.1	392500	Shewanella woodyi ATCC 51908	outer membrane adhesin like proteiin	5	343312	3259	3.1488	adhesin
170724846	YP_001758872.1	392500	Shewanella woodyi ATCC 51908	outer membrane adhesin like proteiin	4	335311	3229	2.7167	adhesin, cadherin
170724858	YP_001758884.1	392500	Shewanella woodyi ATCC 51908	outer membrane adhesin like proteiin	12	732319	7149	2.9715	adhesin, cadherin
82775773	YP_402120.1	300267	Shigella dysenteriae Sd197	hypothetical protein SDY_0420	3	45763.6	444	4.0156
56695149	YP_165496.1	246200	Silicibacter pomeroyi DSS-3	PaxA, putative	10	48844.6	456	4.0452	protease
56695277	YP_165625.1	246200	Silicibacter pomeroyi DSS-3	type I secretion target repeat-containing protein	6	76092.6	719	4.1362
56695404	YP_165752.1	246200	Silicibacter pomeroyi DSS-3	calcium-binding domain-containing protein	7	34416.7	333	3.1817
56696278	YP_166635.1	246200	Silicibacter pomeroyi DSS-3	beta-lactamase, putative	18	72492.8	707	3.8662	beta-lactamase
56696501	YP_166858.1	246200	Silicibacter pomeroyi DSS-3	type I secretion target repeat-containing protein	20	103601	1003	3.8234	hedgehog/intein
56696510	YP_166867.1	246200	Silicibacter pomeroyi DSS-3	type I secretion target repeat-containing protein	21	130381	1271	3.4143	hedgehog/intein
56697211	YP_167575.1	246200	Silicibacter pomeroyi DSS-3	type I secretion target repeat-containing protein	24	45481.6	464	3.2985
56697255	YP_167620.1	246200	Silicibacter pomeroyi DSS-3	type I secretion target repeat-containing protein	25	114049	1089	3.6821
56697431	YP_167799.1	246200	Silicibacter pomeroyi DSS-3	type I secretion target repeat-containing protein	8	67065.5	663	3.7223	hedgehog/intein
56697558	YP_167926.1	246200	Silicibacter pomeroyi DSS-3	type I secretion target repeat-containing protein	21	831334	8093	3.7409
56697666	YP_168036.1	246200	Silicibacter pomeroyi DSS-3	type I secretion target repeat-containing protein	7	71471.4	692	3.6927
56698492	YP_168868.1	246200	Silicibacter pomeroyi DSS-3	type I secretion target repeat-containing protein	58	225005	2164	3.6957	hedgehog/intein
56698650	YP_169027.1	246200	Silicibacter pomeroyi DSS-3	type I secretion target repeat-containing protein	11	36379.7	358	3.1857
56708941	YP_164986.1	246200	Silicibacter pomeroyi DSS-3	type I secretion target repeat-containing protein	26	152537	1478	3.7072
99077903	YP_611162.1	292414	Silicibacter sp. TM1040	hemolysin-type calcium-binding region	4	176229	1757	3.4019
99077921	YP_611180.1	292414	Silicibacter sp. TM1040	hemolysin-type calcium-binding region	11	83327.9	792	3.7834	hedgehog/intein
99077973	YP_611232.1	292414	Silicibacter sp. TM1040	hemolysin-type calcium-binding region	6	105371	1093	3.5802
99077980	YP_611239.1	292414	Silicibacter sp. TM1040	peptidase S8 and S53, subtilisin, kexin, sedolisin	2	90399.2	862	3.7569	protease
99078019	YP_611277.1	292414	Silicibacter sp. TM1040	hemolysin-type calcium-binding region	26	109126	1043	3.5988	hedgehog/intein
99078350	YP_611608.1	292414	Silicibacter sp. TM1040	hemolysin-type calcium-binding region	21	50880.8	491	3.6034
99079923	YP_612077.1	292414	Silicibacter sp. TM1040	type I secretion target repeat-containing protein	13	35813.4	355	3.1253
99080409	YP_612563.1	292414	Silicibacter sp. TM1040	hemolysin-type calcium-binding region	8	44408.4	411	4.202
99080928	YP_613082.1	292414	Silicibacter sp. TM1040	hemolysin-type calcium-binding region	4	20567.1	195	4.0453
99080972	YP_613126.1	292414	Silicibacter sp. TM1040	hemolysin-type calcium-binding region	11	33719.4	336	3.0456
99081329	YP_613483.1	292414	Silicibacter sp. TM1040	hemolysin-type calcium-binding region	5	89159.3	854	3.7059
99081440	YP_613594.1	292414	Silicibacter sp. TM1040	hemolysin-type calcium-binding region	6	31766.4	303	3.8514
99081675	YP_613829.1	292414	Silicibacter sp. TM1040	RTX toxins and related Ca2+-binding proteins-like	12	93437.2	867	3.8128
99082530	YP_614684.1	292414	Silicibacter sp. TM1040	hemolysin-type calcium-binding region	12	80754.6	767	3.9837
150376202	YP_001312798.1	366394	Sinorhizobium medicae WSM419	hemolysin-type calcium-binding region	38	104873	1072	3.5703
150376448	YP_001313044.1	366394	Sinorhizobium medicae WSM419	hemolysin-type calcium-binding region	16	68861.7	682	3.7542
150376702	YP_001313298.1	366394	Sinorhizobium medicae WSM419	hemolysin-type calcium-binding region	20	39138.2	387	3.6175
150376845	YP_001313441.1	366394	Sinorhizobium medicae WSM419	putative secreted calcium-binding protein	13	22107.5	219	3.4474
150377050	YP_001313646.1	366394	Sinorhizobium medicae WSM419	glycoside hydrolase family protein	4	50306.9	465	3.8735	glycosyl hydrolase
150377118	YP_001313714.1	366394	Sinorhizobium medicae WSM419	hemolysin-type calcium-binding region	13	59378.2	574	3.8174
150377150	YP_001313746.1	366394	Sinorhizobium medicae WSM419	hemolysin-type calcium-binding region	19	39152.5	387	3.6133
150377177	YP_001313772.1	366394	Sinorhizobium medicae WSM419	hemolysin-type calcium-binding region	17	39529.7	396	3.5403
150377287	YP_001313882.1	366394	Sinorhizobium medicae WSM419	hemolysin-type calcium-binding region	19	52763.1	516	3.7048
150377392	YP_001313987.1	366394	Sinorhizobium medicae WSM419	peptidase domain-containing protein	22	115468	1112	3.6807	protease
150377401	YP_001313996.1	366394	Sinorhizobium medicae WSM419	serralysin	15	67705.7	648	4.2248	protease
150396570	YP_001327037.1	366394	Sinorhizobium medicae WSM419	hypothetical protein Smed_1354	12	36621.2	359	3.5579
150396999	YP_001327466.1	366394	Sinorhizobium medicae WSM419	hemolysin-type calcium-binding region	13	54871.5	537	3.5597
15965364	NP_385717.1	266834	Sinorhizobium meliloti 1021	hypothetical protein SMc01182	13	36661.1	359	3.5544
15965468	NP_385821.1	266834	Sinorhizobium meliloti 1021	hemolysin-type calcium-binding protein	9	38898.5	363	3.7505
15965753	NP_386106.1	266834	Sinorhizobium meliloti 1021	putative hemolysin-type calcium-binding protein	15	55196	548	3.5107
15965787	NP_386140.1	266834	Sinorhizobium meliloti 1021	putative hemolysin-type calcium-binding protein	2	27532.9	266	3.8778
15966738	NP_387091.1	266834	Sinorhizobium meliloti 1021	calcium-binding protein	21	39731.7	396	3.5317
16262469	NP_435262.1	266834	Sinorhizobium meliloti 1021	protease	10	57725.9	551	4.3899	protease
16263317	NP_436110.1	266834	Sinorhizobium meliloti 1021	EglC endo-1,3-1,4-BETA-glycanase	4	49614.1	465	3.7664	glycosyl hydrolase
16263827	NP_436619.1	266834	Sinorhizobium meliloti 1021	putative hemolysin-adenlyate cyclase protein	40	105264	1072	3.5998
16264320	NP_437112.1	266834	Sinorhizobium meliloti 1021	putative secreted calcium-binding protein	9	58330.2	559	3.8665
16264329	NP_437121.1	266834	Sinorhizobium meliloti 1021	putative secreted calcium-binding protein	9	37728.1	353	3.7863
16264481	NP_437273.1	266834	Sinorhizobium meliloti 1021	putative calcium-binding exported protein	20	39371.6	387	3.6481
16264638	NP_437430.1	266834	Sinorhizobium meliloti 1021	putative secreted calcium-binding protein	13	22116.6	219	3.4021
16264732	NP_437524.1	266834	Sinorhizobium meliloti 1021	putative outer membrane secretion protein	20	115032	1112	3.7006	protease
16264803	NP_437595.1	266834	Sinorhizobium meliloti 1021	endo-1,3-1,4-beta-glycanase, C-terminal secretion signal protein	4	50285.9	465	3.912	glycosyl hydrolase
16264971	NP_437763.1	266834	Sinorhizobium meliloti 1021	hypothetical protein SM_b21397	3	7873.5	78	4.1379
16264977	NP_437769.1	266834	Sinorhizobium meliloti 1021	hypothetical protein SM_b21402	21	39149.2	387	3.6444
193782743	NP_436397.2	266834	Sinorhizobium meliloti 1021	hypothetical protein SMa2111	19	52793.8	516	3.7199
148553551	YP_001261133.1	392499	Sphingomonas wittichii RW1	peptidase M10, serralysin-like protein	10	61378.3	606	3.8348	protease
148556011	YP_001263593.1	392499	Sphingomonas wittichii RW1	hemolysin-type calcium-binding region	7	39461.9	375	3.9002
148556905	YP_001264487.1	392499	Sphingomonas wittichii RW1	hemolysin-type calcium-binding region	16	42043.5	424	3.2197
148556969	YP_001264551.1	392499	Sphingomonas wittichii RW1	hemolysin-type calcium-binding region	11	39702.1	385	3.7708
148557446	YP_001265028.1	392499	Sphingomonas wittichii RW1	glycoside hydrolase family protein	15	71190.4	686	3.9075	glycosyl hydrolase
125717928	YP_001035061.1	388919	Streptococcus sanguinis SK36	calcium binding hemolysin-like protein, putative	14	159593	1477	4.2945
182436750	YP_001824469.1	455632	Streptomyces griseus subsp. griseus NBRC 13350	hypothetical protein SGR_2957	9	27021.7	265	4.1972
78776444	YP_392759.1	326298	Sulfurimonas denitrificans DSM 1251	hemolysin-type calcium-binding region	4	81422.8	768	3.7901
78777398	YP_393713.1	326298	Sulfurimonas denitrificans DSM 1251	hemolysin-type calcium-binding region	19	197636	1864	3.9153
78777911	YP_394226.1	326298	Sulfurimonas denitrificans DSM 1251	hemolysin-type calcium-binding region	4	91609.6	929	3.2474
78777921	YP_394236.1	326298	Sulfurimonas denitrificans DSM 1251	hemolysin-type calcium-binding region	4	112498	1144	3.8959
152991931	YP_001357652.1	387093	Sulfurovum sp. NBC37-1	hypothetical protein SUN_0335	9	122877	1197	3.6169
56750225	YP_170926.1	269084	Synechococcus elongatus PCC 6301	hypothetical protein syc0216_c	4	143208	1436	3.5012	adhesin
56750275	YP_170976.1	269084	Synechococcus elongatus PCC 6301	S-layer-RTX protein	12	61632.4	610	3.2001
56750430	YP_171131.1	269084	Synechococcus elongatus PCC 6301	hypothetical protein syc0421_c	2	38384.5	362	3.7582
56750647	YP_171348.1	269084	Synechococcus elongatus PCC 6301	hypothetical protein syc0638_d	10	33286.6	319	3.9111
81299711	YP_399919.1	1140	Synechococcus elongatus PCC 7942	hypothetical protein Synpcc7942_0902	10	33286.6	319	3.9111
81299937	YP_400145.1	1140	Synechococcus elongatus PCC 7942	hypothetical protein Synpcc7942_1128	2	38384.5	362	3.7582
81300096	YP_400304.1	1140	Synechococcus elongatus PCC 7942	VCBS	12	61673.5	610	3.2001
81300146	YP_400354.1	1140	Synechococcus elongatus PCC 7942	Integrins alpha chain	4	143050	1434	3.4986	adhesin
113953124	YP_730426.1	64471	Synechococcus sp. CC9311	structural toxin protein RtxA	6	224564	2154	3.3677
113954144	YP_730341.1	64471	Synechococcus sp. CC9311	type I secretion target GGXGXDXXX repeat-containing protein	10	43574.3	405	3.9552
113954849	YP_730469.1	64471	Synechococcus sp. CC9311	type I secretion target GGXGXDXXX repeat-containing protein	6	68261.1	619	4.1294	protease
113954869	YP_729927.1	64471	Synechococcus sp. CC9311	type I secretion target GGXGXDXXX repeat-containing protein	11	26133.2	246	3.5975
78183644	YP_376078.1	316279	Synechococcus sp. CC9902	peptidase, metallopeptidase	5	45886.1	421	4.1421	protease
78183696	YP_376130.1	316279	Synechococcus sp. CC9902	hypothetical protein Syncc9902_0112	9	65759.8	677	3.674
78185015	YP_377450.1	316279	Synechococcus sp. CC9902	metalloprotease	3	56820.1	513	9.3077	protease
170077986	YP_001734624.1	32049	Synechococcus sp. PCC 7002	methyl-accepting chemotaxis protein	2	98360.6	902	3.9795	chemotaxis
148241798	YP_001226955.1	316278	Synechococcus sp. RCC307	hypothetical protein SynRCC307_0699	12	37103.6	345	4.8297
148241799	YP_001226956.1	316278	Synechococcus sp. RCC307	hypothetical protein SynRCC307_0700	7	43855.5	404	4.9926	protease
148241991	YP_001227148.1	316278	Synechococcus sp. RCC307	hypothetical protein SynRCC307_0892	16	82172.1	789	3.978
148242008	YP_001227165.1	316278	Synechococcus sp. RCC307	hypothetical protein SynRCC307_0909	16	75035	691	5.8164	protease
148242012	YP_001227169.1	316278	Synechococcus sp. RCC307	hypothetical protein SynRCC307_0913	8	69586.6	666	7.1803	protease
148242014	YP_001227171.1	316278	Synechococcus sp. RCC307	hypothetical protein SynRCC307_0915	26	199420	1915	4.1914	protease
148243521	YP_001228678.1	316278	Synechococcus sp. RCC307	hypothetical protein SynRCC307_2422	1	138790	1284	6.5638
148238442	YP_001223829.1	32051	Synechococcus sp. WH 7803	Zn-dependent metalloprotease	7	46577.4	435	3.7451	protease
148238447	YP_001223834.1	32051	Synechococcus sp. WH 7803	atypical alkaline phosphatase with phytase-like insertion	6	185258	1746	3.7047	nucleotidase
148238458	YP_001223845.1	32051	Synechococcus sp. WH 7803	hypothetical protein SynWH7803_0122	3	55281.8	534	3.9496
148238459	YP_001223846.1	32051	Synechococcus sp. WH 7803	hypothetical protein SynWH7803_0123	16	113478	1170	2.8572
33864621	NP_896180.1	84588	Synechococcus sp. WH 8102	SwmA-cell surface protein required for swimming motility	14	83568.9	835	3.7106
33864732	NP_896291.1	84588	Synechococcus sp. WH 8102	putative alkaline phosphatase	5	80425.7	749	4.0385	phosphatase
33865518	NP_897077.1	84588	Synechococcus sp. WH 8102	putative secreted calcium-binding protein	6	21695.7	209	4.3687
33866440	NP_897999.1	84588	Synechococcus sp. WH 8102	Zn-dependent metalloprotease	2	42052.3	391	4.5056	protease
33866823	NP_898382.1	84588	Synechococcus sp. WH 8102	hemolysin-type calcium-binding protei	2	69509.8	651	4.5736
33866833	NP_898392.1	84588	Synechococcus sp. WH 8102	hypothetical protein SYNW2303	5	215626	2014	3.9018
33866834	NP_898393.1	84588	Synechococcus sp. WH 8102	secreted protease	3	142229	1313	3.6598	protease
33866920	NP_898479.1	84588	Synechococcus sp. WH 8102	putative alkaline phosphatase/5' nucleotidase	2	79946.9	750	3.9342	nucleotidase
33866939	NP_898498.1	84588	Synechococcus sp. WH 8102	putative hemolysin-type calcium-binding protein; HlyA	9	29330.3	281	4.0626
16329631	NP_440359.1	1148	Synechocystis sp. PCC 6803	iron-regulated protein	17	60483.9	591	3.5704
16330226	NP_440954.1	1148	Synechocystis sp. PCC 6803	integrin alpha- and beta4- subunit	11	311509	3016	3.7748	adhesin
16330463	NP_441191.1	1148	Synechocystis sp. PCC 6803	hemolysin	19	178260	1741	3.3102
16332223	NP_442951.1	1148	Synechocystis sp. PCC 6803	hypothetical protein sll0723	5	192166	1771	4.1409
16332225	NP_442953.1	1148	Synechocystis sp. PCC 6803	leukotoxin; LtA	16	139548	1290	3.8113
38505540	NP_942161.1	1148	Synechocystis sp. PCC 6803	hypothetical protein slr5005	5	405000	3797	4.1809	adhesin
113474267	YP_720328.1	203124	Trichodesmium erythraeum IMS101	cadherin	12	98345.6	938	3.8385	adhesin, cadherin
113474282	YP_720343.1	203124	Trichodesmium erythraeum IMS101	hemolysin-type calcium-binding region	12	75203.3	709	4.5025
113474293	YP_720354.1	203124	Trichodesmium erythraeum IMS101	hemolysin-type calcium-binding region	6	111939	1022	3.9286
113474296	YP_720357.1	203124	Trichodesmium erythraeum IMS101	hemolysin-type calcium-binding region	6	111445	1017	3.9469
113474356	YP_720417.1	203124	Trichodesmium erythraeum IMS101	peptidase S8 and S53, subtilisin, kexin, sedolisin	9	61165.1	577	3.8898	protease
113474447	YP_720508.1	203124	Trichodesmium erythraeum IMS101	FG-GAP	15	83902.6	813	4.0279
113474632	YP_720693.1	203124	Trichodesmium erythraeum IMS101	hypothetical protein Tery_0803	5	68813	634	3.8955
113475080	YP_721141.1	203124	Trichodesmium erythraeum IMS101	hemolysin-type calcium-binding region	19	63402.9	623	3.6302
113475152	YP_721213.1	203124	Trichodesmium erythraeum IMS101	hemolysin-type calcium-binding region	4	99000.3	917	4.2369
113475313	YP_721374.1	203124	Trichodesmium erythraeum IMS101	hypothetical protein Tery_1623	19	64080.6	613	3.2451
113475552	YP_721613.1	203124	Trichodesmium erythraeum IMS101	peptidase S1 and S6, chymotrypsin/Hap	19	62525.7	588	3.8645	protease
113475637	YP_721698.1	203124	Trichodesmium erythraeum IMS101	peptidase-like	10	175989	1594	4.0609	protease
113475690	YP_721751.1	203124	Trichodesmium erythraeum IMS101	RTX toxins and related Ca2+-binding protein	77	136321	1363	3.3756
113475708	YP_721769.1	203124	Trichodesmium erythraeum IMS101	hemolysin-type calcium-binding region	6	69229	652	3.7725
113475943	YP_722004.1	203124	Trichodesmium erythraeum IMS101	hemolysin-type calcium-binding region	3	15884.9	145	4.6744
113475953	YP_722014.1	203124	Trichodesmium erythraeum IMS101	hypothetical protein Tery_2318	5	27977	262	3.7327
113476200	YP_722261.1	203124	Trichodesmium erythraeum IMS101	cadherin	21	226554	2145	3.4286	adhesin, cadherin
113476202	YP_722263.1	203124	Trichodesmium erythraeum IMS101	periplasmic protein TonB links inner and outer membranes-like	28	122006	1197	3.7794
113476305	YP_722366.1	203124	Trichodesmium erythraeum IMS101	peptidyl-prolyl cis-trans isomerase, cyclophilin type	4	48555.9	453	3.6104	cyclophilin
113476306	YP_722367.1	203124	Trichodesmium erythraeum IMS101	peptidyl-prolyl cis-trans isomerase, cyclophilin type	8	56700.4	517	3.4972	cyclophilin
113476310	YP_722371.1	203124	Trichodesmium erythraeum IMS101	hemolysin-type calcium-binding region	12	32862.5	327	3.313
113476371	YP_722432.1	203124	Trichodesmium erythraeum IMS101	glycerophosphoryl diester phosphodiesterase	8	151420	1372	3.7861	phosphodiesterase
113476747	YP_722808.1	203124	Trichodesmium erythraeum IMS101	hypothetical protein Tery_3216	26	60878	595	3.5287
113476825	YP_722886.1	203124	Trichodesmium erythraeum IMS101	hypothetical protein Tery_3307	0	80006.1	710	3.445
113476921	YP_722982.1	203124	Trichodesmium erythraeum IMS101	Na-Ca exchanger/integrin-beta4	3	59418.7	547	3.7944
113476970	YP_723031.1	203124	Trichodesmium erythraeum IMS101	hemolysin-type calcium-binding region	10	125559	1175	3.7564
113476972	YP_723033.1	203124	Trichodesmium erythraeum IMS101	hemolysin-type calcium-binding region	24	1.03196e+06	9867	3.3648	adhesin
113477138	YP_723199.1	203124	Trichodesmium erythraeum IMS101	hemolysin-type calcium-binding region	5	73455.1	678	3.9755	peroxidase
113477328	YP_723389.1	203124	Trichodesmium erythraeum IMS101	lipase	5	78680.7	709	3.9305	lipase
113477363	YP_723424.1	203124	Trichodesmium erythraeum IMS101	hemolysin-type calcium-binding region	20	40399.7	393	3.2156
113477607	YP_723668.1	203124	Trichodesmium erythraeum IMS101	hemolysin-type calcium-binding region	24	101785	982	3.4641
113477608	YP_723669.1	203124	Trichodesmium erythraeum IMS101	hemolysin-type calcium-binding region	33	132911	1287	3.4084
113478027	YP_724088.1	203124	Trichodesmium erythraeum IMS101	Allergen V5/Tpx-1 related	20	85414.1	833	3.565	protease
113478121	YP_724182.1	203124	Trichodesmium erythraeum IMS101	Na-Ca exchanger/integrin-beta4	34	368424	3427	3.9362	substrate binding
113478347	YP_724408.1	203124	Trichodesmium erythraeum IMS101	multicopper oxidase, type 2	6	146833	1346	3.9165	oxidase
121609533	YP_997340.1	391735	Verminephrobacter eiseniae EF01-2	hemolysin-type calcium-binding region	20	146295	1383	4.1551	lipase
121610717	YP_998524.1	391735	Verminephrobacter eiseniae EF01-2	hemolysin-type calcium-binding region	1	6824.57	70	4.1935
15601604	NP_233235.1	243277	Vibrio cholerae O1 biovar eltor str. N16961	hypothetical protein VCA0849	3	341492	3263	3.7102
15641462	NP_231094.1	243277	Vibrio cholerae O1 biovar eltor str. N16961	RTX toxin RtxA	8	485486	4558	4.7762
147672431	YP_001215229.1	345073	Vibrio cholerae O395	hypothetical protein VC0395_0388	3	341387	3263	3.712
147673063	YP_001217005.1	345073	Vibrio cholerae O395	RTX protein	7	287873	2648	4.6296	lipase
147675379	YP_001217171.1	345073	Vibrio cholerae O395	cadherin domain-containing protein	7	234492	2251	3.7524	adhesin, cadherin
59712113	YP_204889.1	312309	Vibrio fischeri ES114	RTX repeat-containing calcium-binding cytotoxin RtxA1	3	417266	3971	3.3617	adhesin
59714345	YP_207120.1	312309	Vibrio fischeri ES114	RTX repeat-containing calcium-binding cytotoxin RtxA2	4	407281	3933	3.2829	adhesin, cadherin
197335652	YP_002156318.1	388396	Vibrio fischeri MJ11	iron-regulated protein FrpC	4	417229	3969	3.3525	adhesin
197337244	YP_002158801.1	388396	Vibrio fischeri MJ11	iron-regulated protein FrpC	6	406500	3927	3.3556	adhesin, cadherin
156975028	YP_001445935.1	338187	Vibrio harveyi ATCC BAA-1116	hypothetical protein VIBHAR_02754	8	25187.1	236	3.4907
156976382	YP_001447288.1	338187	Vibrio harveyi ATCC BAA-1116	hypothetical protein VIBHAR_05155	8	19678.3	194	3.5938
156977342	YP_001448248.1	338187	Vibrio harveyi ATCC BAA-1116	hypothetical protein VIBHAR_06128	4	647723	6211	3.1996
156977657	YP_001448563.1	338187	Vibrio harveyi ATCC BAA-1116	bifunctional hemolysin-adenylate cyclase	24	88689.2	860	3.7553
156977658	YP_001448564.1	338187	Vibrio harveyi ATCC BAA-1116	hypothetical protein VIBHAR_06446	13	103351	959	4.1769
156977660	YP_001448566.1	338187	Vibrio harveyi ATCC BAA-1116	hemolysin A	11	118408	1112	4.1464
28898404	NP_798009.1	223926	Vibrio parahaemolyticus RIMD 2210633	putative calcium-binding outer membrane-like protein	3	231660	2221	2.9857
28898407	NP_798012.1	223926	Vibrio parahaemolyticus RIMD 2210633	putative RTX toxin	5	342489	3240	3.5318	adhesin
28898726	NP_798331.1	223926	Vibrio parahaemolyticus RIMD 2210633	hypothetical protein VP1952	9	25164	236	3.5075
28900523	NP_800178.1	223926	Vibrio parahaemolyticus RIMD 2210633	hypothetical protein VPA0668	5	638383	6084	3.3888
28900806	NP_800461.1	223926	Vibrio parahaemolyticus RIMD 2210633	hypothetical protein VPA0951	4	52491.5	487	3.6381
28901300	NP_800955.1	223926	Vibrio parahaemolyticus RIMD 2210633	putative secreted calcium-binding protein	7	19789.2	196	3.5005
218709233	YP_002416854.1	575788	Vibrio splendidus LGP32	Conserved hypothetical protein; putative hemolysin-type calcium-binding region	4	534300	5042	3.5541
218709385	YP_002417006.1	575788	Vibrio splendidus LGP32	putative hemolysin-type calcium-binding region	8	196959	1883	3.9268
27366005	NP_761533.1	216895	Vibrio vulnificus CMCP6	autotransporter adhesin	9	304673	2937	3.5691
27366330	NP_761858.1	216895	Vibrio vulnificus CMCP6	hypothetical protein VV1_3061	9	25525.6	236	3.6476
27366913	NP_762440.1	216895	Vibrio vulnificus CMCP6	autotransporter adhesin	8	556106	5206	4.7846	hydrolase
27367917	NP_763444.1	216895	Vibrio vulnificus CMCP6	calcium binding protein	5	19424.1	190	3.7992
37676044	NP_936440.1	196600	Vibrio vulnificus YJ016	putative calcium-binding protein	5	19424.1	190	3.7992
37676690	NP_937086.1	196600	Vibrio vulnificus YJ016	RTX repeat-containing cytotoxin	8	556207	5206	4.7613	hydrolase
37679410	NP_934019.1	196600	Vibrio vulnificus YJ016	hypothetical protein VV1226	9	25492.6	236	3.6308
37679730	NP_934339.1	196600	Vibrio vulnificus YJ016	putative RTX protein	6	247521	2365	3.579
21242662	NP_642244.1	190486	Xanthomonas axonopodis pv. citri str. 306	hemolysin related protein	4	66274.4	606	4.7464	lysozyme
21242932	NP_642514.1	190486	Xanthomonas axonopodis pv. citri str. 306	hemolysin-type calcium binding protein	34	224801	2183	4.0455	adhesin, cadherin
21242933	NP_642515.1	190486	Xanthomonas axonopodis pv. citri str. 306	hemolysin-type calcium binding protein	18	132928	1294	4.2571	lipase
15837613	NP_298301.1	160492	Xylella fastidiosa 9a5c	hemolysin-type calcium binding protein	23	173014	1636	4.231
15839348	NP_300036.1	160492	Xylella fastidiosa 9a5c	hemolysin-type calcium binding protein	23	138854	1296	4.1856
77747511	NP_297958.2	160492	Xylella fastidiosa 9a5c	hemolysin-type calcium binding protein	20	128273	1207	4.1946
77747601	NP_299686.2	160492	Xylella fastidiosa 9a5c	bacteriocin	41	218646	2063	4.1142
170729544	YP_001774977.1	405440	Xylella fastidiosa M12	hemolysin-type calcium binding protein	27	192606	1814	4.1138
170730754	YP_001776187.1	405440	Xylella fastidiosa M12	hemolysin-type calcium binding protein	9	99686	940	4.4467
170731339	YP_001776772.1	405440	Xylella fastidiosa M12	hemolysin-type calcium binding protein	29	158058	1480	4.1482
182680862	YP_001829022.1	405441	Xylella fastidiosa M23	hemolysin-type calcium binding domain-containing protein	21	171356	1607	4.1738
182682036	YP_001830196.1	405441	Xylella fastidiosa M23	hemolysin-type calcium binding domain-containing protein	45	223142	2107	3.9974
182682114	YP_001830274.1	405441	Xylella fastidiosa M23	hemolysin-type calcium binding domain-containing protein	37	187973	1789	4.0717
182682713	YP_001830873.1	405441	Xylella fastidiosa M23	peptidase M23	11	105797	999	4.4303	protease
28198226	NP_778540.1	183190	Xylella fastidiosa Temecula1	hemolysin-type calcium binding protein	21	171356	1607	4.1738
28199957	NP_780271.1	183190	Xylella fastidiosa Temecula1	hemolysin-type calcium binding protein	11	105797	999	4.4303	protease
77747696	NP_779625.2	183190	Xylella fastidiosa Temecula1	bacteriocin	21	149614	1406	4.1357
77747700	NP_779700.2	183190	Xylella fastidiosa Temecula1	hemolysin-type calcium binding protein	30	168929	1605	4.1053
123441657	YP_001005641.1	393305	Yersinia enterocolitica subsp. enterocolitica 8081	putative RTX-family protein	7	238361	2110	5.5549
123441718	YP_001005702.1	393305	Yersinia enterocolitica subsp. enterocolitica 8081	putative serine protease	7	192561	1803	5.4562	protease
123443181	YP_001007155.1	393305	Yersinia enterocolitica subsp. enterocolitica 8081	putative hemolysin	8	53744.7	483	4.8617
123444226	YP_001008194.1	393305	Yersinia enterocolitica subsp. enterocolitica 8081	metalloprotease	8	54257.8	492	5.9435	protease
162418635	YP_001604775.1	349746	Yersinia pestis Angola	putative phage minor structural protein	7	352398	3104	4.8413
162419360	YP_001608372.1	349746	Yersinia pestis Angola	metalloprotease	2	49487.4	444	5.8824	protease
108806315	YP_650231.1	360102	Yersinia pestis Antiqua	putative virulence determinant	7	353080	3110	4.8424
108809791	YP_653707.1	360102	Yersinia pestis Antiqua	metalloprotease	2	49209	442	5.8824	protease
45443084	NP_994623.1	229193	Yersinia pestis biovar Microtus str. 91001	metalloprotease	2	49618.6	445	5.8824	protease
45443232	NP_994771.1	229193	Yersinia pestis biovar Microtus str. 91001	putative virulence determinant	7	353079	3110	4.8424
218928119	YP_002345994.1	214092	Yersinia pestis CO92	putative virulence determinant	7	353080	3110	4.8424
218930968	YP_002348843.1	214092	Yersinia pestis CO92	metalloprotease	2	49618.6	445	5.8824	protease
22127209	NP_670632.1	187410	Yersinia pestis KIM	hypothetical protein y3333	7	353080	3110	4.8424
22127728	NP_671151.1	187410	Yersinia pestis KIM	metalloprotease	2	49618.6	445	5.8824	protease
108813304	YP_649071.1	377628	Yersinia pestis Nepal516	virulence determinant	7	353080	3110	4.8424
108813781	YP_649548.1	377628	Yersinia pestis Nepal516	metalloprotease	2	49209	442	5.8824	protease
145597875	YP_001161951.1	386656	Yersinia pestis Pestoides F	virulence determinant	7	353063	3110	4.8591
145600589	YP_001164665.1	386656	Yersinia pestis Pestoides F	metalloprotease	2	49209	442	5.8824	protease
153948040	YP_001402983.1	349747	Yersinia pseudotuberculosis IP 31758	metalloprotease	2	49308.2	442	6.1898	protease
153949079	YP_001399808.1	349747	Yersinia pseudotuberculosis IP 31758	putative phage minor structural protein	7	352255	3104	4.8254
51597529	YP_071720.1	273123	Yersinia pseudotuberculosis IP 32953	pore forming RTX toxin family protein	7	351856	3103	4.8556
51598104	YP_072295.1	273123	Yersinia pseudotuberculosis IP 32953	metalloprotease	2	49634.6	445	6.1025	protease
186896653	YP_001873765.1	502801	Yersinia pseudotuberculosis PB1/+	pore forming RTX toxin family protein	7	352631	3110	4.8931
186897322	YP_001874434.1	502801	Yersinia pseudotuberculosis PB1/+	peptidase M10 serralysin	2	49503.4	444	6.1025	protease
170022379	YP_001718884.1	502800	Yersinia pseudotuberculosis YPIII	serralysin	2	49487.4	444	6.1025	protease
170023074	YP_001719579.1	502800	Yersinia pseudotuberculosis YPIII	virulence determinant	7	352847	3110	4.83
