# Supplementary material for: RTX proteins: a highly diverse family secreted by a common mechanism
Source: FEMS Microbiol Rev. 2010 Nov;34(6):1076–112. doi: 10.1111/j.1574-6976.2010.00231.x (PMC3034196; doi:10.1111/j.1574-6976.2010.00231.x)
Supplement: Supplementary file 2 [file fmr0034-1076-SD2.xls]

## Sheet: Suppl_Table_S2_Organisms
Taxonomy ID	Bacteria name	Group	Genome Size	GC Content	Gram Stain	Shape	Motility	Oxygen Req	Habitat	Temp. range	Optimal temp.	Pathogenic in	Disease	RTX_Num	RTX_gi	RTX_length	RTX_locus	RTX_annotation	PrtD_Num	PrtD_gi	PrtD_length	PrtD_locus	PrtD_annotation	HlyB_Num	HlyB_gi	HlyB_length	HlyB_locus	HlyB_annotation	LssB_Num	LssB_gi	LssB_length	LssB_locus	LssB_annotation	HlyD_Num	HlyD_gi	HlyD_length	HlyD_locus	HlyD_annotation	TolC_Num	TolC_gi	TolC_length	TolC_locus	TolC_annotation
329726	Acaryochloris marina MBIC11017	Cyanobacteria	8.36	47	0	Sphere, Ellipse	0	Aerobic	Aquatic	Mesophilic	-	No	None	28	158333401; 158333507; 158334421; 158334728; 158335038; 158335049; 158335376; 158336214; 158336324; 158336332; 158337330; 158337389; 158337554; 158337649; 158337688; 158338171; 158338174; 158338739; 158338800; 158339292; 158339293; 158339548; 158339631; 158339985; 158340439; 158341024; 158341318; 158341502	682; 788; 459; 1483; 2593; 1607; 1296; 1881; 1842; 760; 455; 580; 909; 2531; 535; 1539; 1227; 1401; 1054; 348; 378; 1365; 943; 617; 943; 1859; 367; 1566	AM1_0173; AM1_0279; AM1_1242; AM1_1562; AM1_1876; AM1_1887; AM1_2221; AM1_3076; AM1_3186; AM1_3194; AM1_4208; AM1_4268; AM1_4435; AM1_4531; AM1_4572; AM1_5063; AM1_5066; AM1_5647; AM1_5711; AM1_6218; AM1_6219; AM1_A0287; AM1_A0370; AM1_B0116; AM1_C0367; AM1_E0108; AM1_F0012; AM1_G0173	type I secretion target repeat-containing protein; peroxidase family protein; hypothetical protein AM1_1242; cadherin domain/calx-beta domain-containing protein; 5'-nucleotidase/2',3'-cyclic phosphodiesterase, putative; hemolysin-type calcium-binding region protein; hemolysin-type calcium-binding region protein; glycerophosphoryl diester phosphodiesterase, putative; hemolysin-type calcium-binding…	0	0	0	0	0	3	158336320; 158337134; 158339543	985; 1050; 985	AM1_3182; AM1_4009; AM1_A0282	Type I secretion system ABC transporter, ATPase protein; ABC transporter; toxin secretion ABC transporter ATP-binding protein, putative	0	0	0	0	0	4	158334921; 158336321; 158337136; 158339542	434; 531; 517; 528	AM1_1758; AM1_3183; AM1_4011; AM1_A0281	HlyD family secretion protein; HlyD family secretion protein; HlyD family secretion protein; HlyD family secretion protein	0	0	0	0	0
349163	Acidiphilium cryptum JF-5	Alphaproteobacteria	3.97	67.1	-	Rod	0	Aerobic	Multiple	Mesophilic	35	No	0	1	148260832	553	Acry_1838	hypothetical protein Acry_1838	0	0	0	0	0	1	148260891	742	Acry_1898	ABC transporter related	0	0	0	0	0	1	148260890	476	Acry_1897	HlyD family type I secretion membrane fusion protein	1	148260776	517	Acry_1781	TolC family type I secretion outer membrane protein
232721	Acidovorax sp. JS42	Betaproteobacteria	4.54	66.1	-	Rod	Yes	Aerobic	Terrestrial	Mesophilic	-	No	0	1	121592988	1880	Ajs_0558	hypothetical protein Ajs_0558	2	121593009; 121593010	581; 574	Ajs_0582; Ajs_0583	type I secretion system ATPase; type I secretion system ATPase	0	0	0	0	0	0	0	0	0	0	1	121593011	455	Ajs_0584	HlyD family type I secretion membrane fusion protein	2	121593012; 121594382	456; 405	Ajs_0585; Ajs_2026	TolC family type I secretion outer membrane protein; TolC family type I secretion outer membrane protein
480119	Acinetobacter baumannii AB0057	Gammaproteobacteria	4.11	39.2	-	Pleomorphic rod	No	Aerobic	Multiple	Mesophilic	-	Human	Nosocomial infections, nosocomial pneumonia	1	213158351	3047	AB57_3081	biofilm-associated protein	0	0	0	0	0	0	0	0	0	0	1	213156371	713	AB57_1415	protein secretion ABC efflux system, permease and ATP-binding protein	1	213156372	396	AB57_1416	membrane spanning export protein	3	213155708; 213156370; 213157415	443; 488; 442	AB57_0344; AB57_1414; AB57_2104	type I secretion outer membrane protein; putative RND family drug transporter; outer membrane efflux protein
557600	Acinetobacter baumannii AB307-0294	Gammaproteobacteria	3.8	39	-	Pleomorphic rod	0	Aerobic	Multiple	Mesophilic	-	Human	Nosocomial infections, nosocomial pneumonia	1	215482534	3356	ABBFA_000810	BNR/Asp-box repeat family protein	0	0	0	0	0	0	0	0	0	0	1	215483979	713	ABBFA_002302	Leukotoxin translocation ATP-binding protein lktB	1	215483978	396	ABBFA_002301	Leukotoxin secretion protein D	3	215483377; 215483980; 215484914	442; 488; 443	ABBFA_001685; ABBFA_002303; ABBFA_003277	Outer membrane protein tolC precursor; HAS ABC exporter outer membrane component; Outer membrane protein tolC precursor
405416	Acinetobacter baumannii ACICU	Gammaproteobacteria	3.99	38.9	-	Pleomorphic rod	0	Aerobic	Aquatic	Mesophilic	37	Human	Nosocomial infections, nosocomial pneumonia	2	184158211; 184159230	1450; 3169	ACICU_01891; ACICU_02910	RTX toxin; putative surface adhesion protein	0	0	0	0	0	0	0	0	0	0	1	184157551	713	ACICU_01231	ABC-type bacteriocin/lantibiotic exporter	1	184157552	396	ACICU_01232	membrane-fusion protein	3	184156598; 184157550; 184158165	443; 510; 442	ACICU_00278; ACICU_01230; ACICU_01845	Outer membrane protein; Outer membrane protein; Outer membrane protein
400667	Acinetobacter baumannii ATCC 17978	Gammaproteobacteria	4.02	38.9	-	Pleomorphic rod	No	Aerobic	Multiple	Mesophilic	-	Human	Nosocomial infections, nosocomial pneumonia	4	126640800; 126641121; 126642450; 126642451	896; 3216; 442; 594	A1S_0742; A1S_1073; A1S_2413; A1S_2414	iron-regulated protein; hemolysin-type calcium-binding region; putative hemolysin-type calcium-binding region; putative calcium binding hemolysin protein	0	0	0	0	0	0	0	0	0	0	1	126641288	665	A1S_1242	multidrug ABC transporter transmembrane protein	1	126641289	366	A1S_1243	RND efflux transporter	3	126640348; 126641287; 126641814	396; 444; 412	A1S_0255; A1S_1241; A1S_1769	RND efflux transporter; RND efflux transporter; RND efflux transporter
509173	Acinetobacter baumannii AYE	Gammaproteobacteria	3.99	39.3	-	Pleomorphic rod	0	Aerobic	Aquatic	Mesophilic	-	Human	Nosocomial infections, nosocomial pneumonia	1	169794984	3369	ABAYE0821	hypothetical protein ABAYE0821	0	0	0	0	0	0	0	0	0	0	1	169796516	713	ABAYE2486	protein secretion efflux system ABC transporter membrane protein	1	169796515	396	ABAYE2485	protein secretion efflux system ABC transporter membrane protein	3	169795889; 169796517; 169797478	442; 510; 448	ABAYE1800; ABAYE2487; ABAYE3514	putative outer membrane protein; putative outer membrane efflux protein, type I secretion protein; channel-tunnel spanning the outer membrane and periplasm segregation of daughter chromosomes
416269	Actinobacillus pleuropneumoniae L20	Gammaproteobacteria	2.3	41.3	-	Coccobacillus	0	Facultative	Host-associated	Mesophilic	-	Porcine	Fibrinous and necrotizing pleuropneumonia	3	126208432; 126208472; 126208908	956; 1951; 1022	APL_0956; APL_0998; APL_1444	RTX-II toxin determinant A; RTX toxin protein; RTX-I toxin determinant A	0	0	0	0	0	1	126208907	707	APL_1443	toxin RTX-I translocation ATP-binding protein	0	0	0	0	0	1	126208906	478	APL_1442	RTX-I toxin secretion component	0	0	0	0	0
434271	Actinobacillus pleuropneumoniae serovar 3 str. JL03	Gammaproteobacteria	2.2	41.2	-	Coccobacillus	0	Facultative	Host-associated	0	37	Porcine	Fibrinous and necrotizing pleuropneumonia	2	165976376; 165976753	956; 1052	APJL_0967; APJL_1346	hemolysin A; RTX-III toxin determinant A from serotype 8	0	0	0	0	0	1	165976752	707	APJL_1345	toxin RTX-III translocation ATP-binding protein (RTX-III toxin determinant B)	0	0	0	0	0	1	165976751	477	APJL_1344	RTX-III toxin determinant D	0	0	0	0	0
537457	Actinobacillus pleuropneumoniae serovar 7 str. AP76	Gammaproteobacteria	2.31	41.2	-	Coccobacillus	0	Facultative	Host-associated	Mesophilic	-	Porcine	Fibrinous and necrotizing pleuropneumonia	3	190150277; 190150320; 190150322	956; 1002; 1328	APP7_1008; APP7_1051; APP7_1053	RTX-II toxin determinant A; RTX toxin protein; RTX toxin protein	0	0	0	0	0	1	190150718	707	APP7_1449	toxin RTX-I translocation ATP-binding protein	0	0	0	0	0	1	190150717	478	APP7_1448	RTX-I toxin secretion component	0	0	0	0	0
380703	Aeromonas hydrophila subsp. hydrophila ATCC 7966	Gammaproteobacteria	4.7	61.5	-	Rod	Yes	Facultative	Multiple	Mesophilic	22-28	Animal	Gastroenteritis, septicemia, and others	4	117617760; 117618727; 117618784; 117620923	3562; 4685; 5047; 4260	AHA_2463; AHA_1359; AHA_3491; AHA_2697	type I secretion target GGXGXDXXX repeat-containing protein; structural toxin protein RtxA; hypothetical protein AHA_3491; structural toxin protein RtxA	0	0	0	0	0	2	117617499; 117620955	695; 719	AHA_1356; AHA_1354	RTX toxin transporter; RTX toxin transporter	1	117620529	714	AHA_2701	toxin secretion ATP-binding protein	2	117618037; 117618439	454; 472	AHA_1355; AHA_2700	RTX toxin transporter; HlyD family secretion protein	2	117618430; 117620693	442; 458	AHA_2699; AHA_3766	agglutination protein; HAS ABC exporter outer membrane component
382245	Aeromonas salmonicida subsp. salmonicida A449	Gammaproteobacteria	5.03	58.2	-	Rod	Yes	Facultative	Aquatic	Mesophilic	-	Fish	Furunculosis	2	145297882; 145298663	3195; 1156	ASA_0826; ASA_1675	RTX protein; hemolysin-type calcium-binding repeat-containing protein	0	0	0	0	0	0	0	0	0	0	1	145298657	714	ASA_1669	toxin secretion ATP-binding protein	1	145298658	472	ASA_1670	HlyD family secretion protein	2	145297596; 145298659	441; 446	ASA_0523; ASA_1671	outer membrane protein TolC; Type I secretion outer membrane protein, TolC
311403	Agrobacterium radiobacter K84	Alphaproteobacteria	7.31	59.9	-	Rod	Yes	Aerobic	Terrestrial	Mesophilic	25-28	No	None	2	222082265; 222087758	479; 640	Arad_8863; Arad_4711	rhizobiocin/RTX toxin and hemolysin-type calcium binding protein; metallopeptidase protein	3	222080920; 222082263; 222087760	582; 581; 597	Arad_7117; Arad_8861; Arad_4714	protease/lipase ABC transporter; protease/lipase ABC transporter; protease/lipase ABC transporter	0	0	0	0	0	0	0	0	0	0	3	222080921; 222082264; 222087759	436; 436; 436	Arad_7118; Arad_8862; Arad_4713	protein secretion protein; protein secretion protein; protein secretion protein	0	0	0	0	0
176299	Agrobacterium tumefaciens str. C58	Alphaproteobacteria	5.65	59	-	Rod	Yes	Aerobic	Multiple	Mesophilic	25-28	Plant	Tumors	3	15889960; 159185797; 159186153	317; 465; 1937	Atu2707; Atu3564; Atu4412	rhizobiocin; endo-1,3-1,4-beta-glycanase; rhizobiocin/RTX toxin	4	15891550; 159185337; 159185692; 159186154	615; 577; 551; 583	Atu3383; Atu2705; Atu3322; Atu4413	rhizobicin secretion; ABC transporter, nucleotide binding/ATPase protein (protein); ABC transporter, nucleotide binding/ATPase protein; ABC transporter, nucleotide binding/ATPase protein (bacteriocin)	0	0	0	0	0	0	0	0	0	0	4	15889959; 159185693; 159185718; 159186155	437; 452; 437; 434	Atu2706; Atu3323; Atu3382; Atu4414	HlyD family secretion protein; HlyD family secretion protein; HlyD family secretion protein; ABC transporter, membrane spanning protein (bacteriocin)	0	0	0	0	0
311402	Agrobacterium vitis S4	Alphaproteobacteria	6.31	57.5	-	Rod	Yes	Aerobic	Multiple	Mesophilic	-	Grape vines	Crown gall	6	222107126; 222147141; 222147142; 222147144; 222148138; 222149842	475; 1145; 1390; 833; 301; 1572	Avi_6224; Avi_0158; Avi_0160; Avi_0162; Avi_1525; Avi_3869	endo-1,3-1,4-beta-glycanase, C-terminal secretion signal protein; Hemolysin-type calcium-binding protein; Hemolysin-type calcium-binding protein; Hemolysin-type calcium-binding protein; rhizobiocin/RTX toxin; Ca 2+ binding protein	1	222147844	598	Avi_1114	rhiziobicin secretion	2	222147451; 222149837	717; 736	Avi_0570; Avi_3863	ABC transporter nucleotide binding/ATPase protein; ABC transporter nucleotide binding/ATPase protein	0	0	0	0	0	3	222147450; 222147843; 222149836	491; 462; 456	Avi_0567; Avi_1113; Avi_3862	secretion protein HlyD family; ABC transporter membrane spanning protein (bacteriocin); secretion protein-like protein	1	222148983	472	Avi_2686	Outer membrane secretion protein
316275	Aliivibrio salmonicida LFI1238	Gammaproteobacteria	4.62	39	-	Rod	Yes	Facultative	Aquatic	Psychrophilic	-	Fis	Hitra disease	1	209808861	2890	VSAL_II0020	hemolysin-type calcium-binding protein	1	209808896	566	VSAL_II0063	putative type I secretion system, ATP-binding protein	0	0	0	0	0	1	209809825	707	VSAL_II1098	ABC transporter ATP-binding protein	3	209808889; 209808897; 209809827	442; 429; 463	VSAL_II0056; VSAL_II0064; VSAL_II1101	putative type I secretion protein, HlyD family; putative type I secretion protein, HlyD family; secretion protein, HlyD family	3	209696083; 209808860; 209808891	441; 440; 456	VSAL_I2675; VSAL_II0019; VSAL_II0058	outer membrane protein TolC precursor; outer membrane efflux protein; putative type I toxin secretion system, outer membrane efflux protein
240292	Anabaena variabilis ATCC 29413	Cyanobacteria	7.07	41.4	0	Filament	Yes	Aerobic	Multiple	0	-	No	0	14	75812711; 75906805; 75906806; 75909355; 75909367; 75909472; 75909834; 75909848; 75910203; 75910358; 75910921; 75910922; 75910923; 75910924	2296; 1019; 1055; 493; 523; 3209; 589; 1180; 1844; 6581; 1037; 826; 1027; 2346	Ava_C0050; Ava_0582; Ava_0583; Ava_3148; Ava_3160; Ava_3265; Ava_3629; Ava_3643; Ava_3999; Ava_4160; Ava_4725; Ava_4726; Ava_4727; Ava_4728	hemolysin-type calcium-binding region; Integrins alpha chain; putative Ig; hemolysin-type calcium-binding region; hemolysin-type calcium-binding region; Ig family protein; hemolysin-type calcium-binding region; Na-Ca exchanger/integrin-beta4; phytase; VCBS; polymorphic membrane protein; Na-Ca exchanger/integrin-beta4; glycerophosphoryl diester phosphodiesterase; endonuclease/exonuclease/phosphata…	0	0	0	0	0	4	75907320; 75907411; 75910423; 75910580	1042; 1003; 865; 1011	Ava_1097; Ava_1188; Ava_4225; Ava_4383	bacteriocin-processing peptidase; cyclic nucleotide-regulated ABC bacteriocin/lantibiotic exporters; Type I secretion system ATPase, HlyB; bacteriocin-processing peptidase	0	0	0	0	0	3	75907412; 75908771; 75910579	523; 498; 515	Ava_1189; Ava_2557; Ava_4382	secretion protein HlyD; secretion protein HlyD; secretion protein HlyD	0	0	0	0	0
224324	Aquifex aeolicus VF5	Aquificae	1.59	43.3	-	Coccus	0	Aerobic	Specialized	Hyperthermophilic	96	No	0	1	15606363	398	aq_1091	hemolysin	1	15606368	564	aq_1097	ABC transporter	0	0	0	0	0	0	0	0	0	0	0	0	0	0	0	0	0	0	0	0
367737	Arcobacter butzleri RM4018	Epsilonproteobacteria	2.3	27	-	Spiral	Yes	Aerobic	Multiple	Mesophilic	-	Human	Gastroenteritis and bacteremia	1	157738379	1866	Abu_2179	hypothetical protein Abu_2179	0	0	0	0	0	0	0	0	0	0	1	157737366	720	Abu_1120	ABC transporter, transmembrane region	1	157737367	489	Abu_1121	HlyD family secretion protein	1	157737365	854	Abu_1119	hypothetical protein Abu_1119
76114	Aromatoleum aromaticum EbN1	Betaproteobacteria	4.73	64.7	-	Rod	Yes	Facultative	Terrestrial	Mesophilic	26	No	None	1	56479510	417	ebA7184	hypothetical protein ebA7184	1	56479509	574	ebA7181	putative ABC transporter protein	1	56476341	1021	ebA1666	fusion of ABC transporter-type transmembrane and ATP binding protein	1	56476413	742	ebA1807	ABC transporter, ATP-binding/permease	3	56476343; 56476412; 56479508	457; 473; 434	ebA1673; ebA1805; ebA7180	type I secretion protein; HlyD family secretion protein; alkaline protease secretion protein	2	56476331; 56476405	453; 483	ebA1642; ebA1783	type I secretion outer membrane efflux protein; hypothetical protein ebA1783
452863	Arthrobacter chlorophenolicus A6	Actinobacteria	4.99	66	+	Rod, Coccus	Yes	Aerobic	Terrestrial	Mesophilic	-	No	0	1	220913616	1712	Achl_2871	Animal heme peroxidase	0	0	0	0	0	0	0	0	0	0	0	0	0	0	0	0	0	0	0	0	0	0	0	0	0
290399	Arthrobacter sp. FB24	Actinobacteria	5.08	65.4	+	Rod	0	0	0	Mesophilic	-	No	None	1	116669804	1625	Arth_1243	heme peroxidase	0	0	0	0	0	0	0	0	0	0	0	0	0	0	0	0	0	0	0	0	0	0	0	0	0
438753	Azorhizobium caulinodans ORS 571	Alphaproteobacteria	5.4	67.3	0	0	0	0	Host-associated	0	-	0	0	3	158422624; 158424290; 158424950	379; 709; 219	AZC_1000; AZC_2666; AZC_3326	hypothetical protein AZC_1000; zinc-dependent metalloprotease; calcium binding protein	2	158424952; 158426292	573; 608	AZC_3328; AZC_4668	putative ABC transporter protein; type I secretion system ATPase	0	0	0	0	0	0	0	0	0	0	2	158424951; 158426291	472; 482	AZC_3327; AZC_4667	membrane fusion protein; type I secretion membrane fusion protein	1	158424441	513	AZC_2817	type I secretion outer membrane protein
395963	Beijerinckia indica subsp. indica ATCC 9039	Alphaproteobacteria	4.45	57	-	Rod	No	Aerobic	0	Mesophilic	20-30	0	0	1	182676844	2911	Bind_3695	proprotein convertase P	0	0	0	0	0	1	182676845	720	Bind_3696	type I secretion system ATPase	0	0	0	0	0	1	182676846	481	Bind_3697	HlyD family type I secretion membrane fusion protein	2	182678698; 182680134	489; 483	Bind_1725; Bind_3231	TolC family type I secretion outer membrane protein; TolC family type I secretion outer membrane protein
360910	Bordetella avium 197N	Betaproteobacteria	3.7	61.6	-	Rod	Yes	Aerobic	Host-associated	0	35-37	Animal	Bordetellosis	2	187478436; 187478437	4342; 6460	BAV1944; BAV1945	secreted calcium-binding protein; adhesin	0	0	0	0	0	0	0	0	0	0	0	0	0	0	0	0	0	0	0	0	2	187478438; 187479542	533; 441	BAV1946; BAV3072	outer membrane protein; outer membrane protein
257310	Bordetella bronchiseptica RB50	Betaproteobacteria	5.3	68.1	-	Rod	Yes	Aerobic	Host-associated	Mesophilic	35-37	Animal	Respiratory diseases	2	33599313; 33600172	1740; 3346	BB0324; BB1186	bifunctional hemolysin-adenylate cyclase precursor; putative hemolysin	0	0	0	0	0	1	33599314	735	BB0325	cyclolysin secretion ATP-binding protein	1	33600175	724	BB1189	ABC transporter	2	33599315; 33600174	440; 480	BB0326; BB1188	cyclolysin secretion protein; HlyD family secretion protein	3	33599316; 33600177; 33603436	474; 489; 439	BB0327; BB1191; BB4462	cyclolysin secretion protein; putative outer membrane protein; putative outer membrane protein
257311	Bordetella parapertussis 12822	Betaproteobacteria	4.77	68.1	-	Rod	0	Aerobic	Host-associated	Mesophilic	35-37	Human, Sheep	Respiratory deseases	2	33595034; 33595651	1740; 2215	BPP0321; BPP0974	bifunctional hemolysin-adenylate cyclase precursor; putative hemolysin	0	0	0	0	0	1	33595035	735	BPP0322	cyclolysin secretion ATP-binding protein	1	33595654	724	BPP0977	ABC transporter	2	33595036; 33595653	440; 480	BPP0323; BPP0976	cyclolysin secretion protein; HlyD family secretion protein	3	33595037; 33595656; 33598492	474; 489; 439	BPP0324; BPP0979; BPP3989	cyclolysin secretion protein; putative outer membrane protein; putative outer membrane protein
257313	Bordetella pertussis Tohama I	Betaproteobacteria	4.1	67.7	-	Rod	0	Aerobic	Host-associated	Mesophilic	35-37	Human	Respiratory deseases	1	33591934	1706	BP0760	bifunctional hemolysin-adenylate cyclase precursor	0	0	0	0	0	1	33591935	712	BP0761	cyclolysin secretion ATP-binding protein	0	0	0	0	0	1	33591936	440	BP0762	cyclolysin secretion protein	1	33591937	474	BP0763	cyclolysin secretion protein
224911	Bradyrhizobium japonicum USDA 110	Alphaproteobacteria	9.1	64.1	-	Rod	Yes	Aerobic	Host-associated	Mesophilic	25-30	No	0	8	27378220; 27378674; 27378825; 27380932; 27381138; 27381146; 27382784; 27382903	917; 3441; 4128; 1756; 844; 1315; 465; 1209	bll3109; bll3563; bll3714; blr5821; bll6027; bll6035; bll7673; bll7792	putative Ca binding protein; hypothetical protein bll3563; hypothetical protein bll3714; hypothetical protein blr5821; protease; hypothetical protein bll6035; hypothetical protein bll7673; hypothetical protein bll7792	3	27382081; 27382783; 27383025	617; 588; 582	blr6970; bll7672; bll7914	alkaline protease secretion ATP-binding protein; putative protease secretion ATP-binding protein; ABC transporter	1	27381404	835	bll6293	HlyB/MsbA family ABC transporter	1	27380579	751	blr5468	ABC transporter	5	27380580; 27381403; 27382082; 27382782; 27383024	416; 513; 490; 453; 456	blr5469; bll6292; blr6971; bll7671; bll7913	HlyD family secretion protein; hemolysin secretion protein D; alkaline protease secretion protein; HlyD family secretion protein; HlyD family secretion protein	3	27378146; 27379584; 27380578	476; 463; 572	bll3035; blr4473; blr5467	putative outer membrane secretion protein; hypothetical protein blr4473; hypothetical protein blr5467
288000	Bradyrhizobium sp. BTAi1	Alphaproteobacteria	8.53	64.8	-	Rod	Yes	Aerobic	Host-associated	Mesophilic	-	0	0	1	148255566	760	BBta_4186	hypothetical protein BBta_4186	3	148255278; 148255703; 148258344	573; 583; 582	BBta_3885; BBta_4336; BBta_7141	putative toxin/protease secretion system; putative toxin/protease secretion system; HlyB family ABC transporter	1	148256716	705	BBta_5423	toxin secretion ABC transporter (ATP-binding and membrane protein)	0	0	0	0	0	4	148255279; 148255704; 148256715; 148258343	447; 661; 473; 446	BBta_3886; BBta_4337; BBta_5422; BBta_7140	putative RTX secretion protein D; putative toxin/protease secretion system; HlyD family secretion protein; HlyD family secretion protein	3	148254447; 148254867; 148255336	469; 438; 461	BBta_3004; BBta_3453; BBta_3945	putative outer TolC membrane protein; putative tolC outer membrane protein; putative outer membrane protein tolC precursor
114615	Bradyrhizobium sp. ORS278	Alphaproteobacteria	7.5	65.5	0	0	0	0	Host-associated	Mesophilic	-	No	None	3	146343311; 146343791; 146343792	663; 522; 546	BRADO6535; BRADO7039; BRADO7040	hypothetical protein BRADO6535; hemolysin-type calcium-binding repeat-containing protein; hemolysin-type calcium-binding repeat-containing protein	3	146338018; 146340349; 146340899	582; 598; 584	BRADO0911; BRADO3376; BRADO3966	HlyB family ABC transporter ATP-binding protein; toxin/protease ABC transporter ATP-binding protein; toxin/protease ABC transporter ATP-binding protein	4	146339764; 146343016; 146343683; 146343788	704; 708; 716; 761	BRADO2764; BRADO6201; BRADO6926; BRADO7036	toxin secretion ABC transporter (ATP-binding and membrane protein); hlyB-like protein; toxin secretion ABC transporter (ATP-binding and membrane protein); hlyB-like protein; toxin secretion ABC transporter (ATP-binding and membrane protein); hlyB-like protein; putative toxin secretion ABC transporter (ATP-binding and membrane protein); hlyB-like protein	0	0	0	0	0	7	146338019; 146339765; 146340351; 146340900; 146343015; 146343682; 146343787	445; 472; 449; 644; 469; 498; 458	BRADO0912; BRADO2765; BRADO3378; BRADO3967; BRADO6200; BRADO6925; BRADO7035	HlyD family secretion protein; HlyD family secretion protein; putative secretion HlyD family protein, putative RTX secretion protein D; HlyD family secretion protein; HlyD family secretion protein; HlyD family secretion protein; HlyD family secretion protein	2	146339668; 146340822	475; 461	BRADO2662; BRADO3884	putative outer TolC membrane protein; putative outer membrane protein tolC precursor
398577	Burkholderia ambifaria MC40-6	Betaproteobacteria	7.6	66.4	-	Rod	0	0	Multiple	Mesophilic	-	Human	Cepacia syndrome	2	172064168; 172064774	1534; 1925	BamMC406_5158; BamMC406_6773	hemolysin-type calcium-binding region; hemolysin-type calcium binding domain-containing protein	0	0	0	0	0	2	172064167; 172064773	728; 712	BamMC406_5157; BamMC406_6772	type I secretion system ATPase; type I secretion system ATPase	1	172065353	733	BamMC406_6076	type I secretion system ATPase	3	172064166; 172064772; 172065352	447; 475; 474	BamMC406_5156; BamMC406_6771; BamMC406_6075	HlyD family type I secretion membrane fusion protein; HlyD family type I secretion membrane fusion protein; HlyD family type I secretion membrane fusion protein	2	172064771; 172065350	488; 457	BamMC406_6770; BamMC406_6073	outer membrane efflux protein; TolC family type I secretion outer membrane protein
216591	Burkholderia cenocepacia J2315	Betaproteobacteria	8.07	66.9	-	Rod	Yes	Facultative	Multiple	0	-	Human	Necrotizing pneumonia and chronic infections	1	206563980	2924	BCAM2143	cable pilus associated adhesin protein	0	0	0	0	0	0	0	0	0	0	1	206563978	739	BCAM2141	ABC transporter ATP-binding membrane protein	1	206563977	390	BCAM2140	transporter system transport protein	2	206563168; 206563979	471; 599	BCAM1316; BCAM2142	transport system outer membrane protein; transport system outer membrane protein
406425	Burkholderia cenocepacia MC0-3	Betaproteobacteria	7.9	66.6	-	Rod	Yes	Facultative	Multiple	Mesophilic	-	Human	Necrotizing pneumonia, chronic infections	1	170737362	1532	Bcenmc03_5002	hemolysin-type calcium-binding region	0	0	0	0	0	1	170737363	728	Bcenmc03_5003	type I secretion system ATPase	0	0	0	0	0	1	170737364	447	Bcenmc03_5004	HlyD family type I secretion membrane fusion protein	2	170735718; 170737365	438; 485	Bcenmc03_3333; Bcenmc03_5005	outer membrane efflux protein; outer membrane efflux protein
395019	Burkholderia multivorans ATCC 17616	Betaproteobacteria	6.99	66.7	-	Rod	0	Aerobic	Host-associated	Mesophilic	-	0	0	2	161520258; 189353565	2704; 2704	Bmul_3709; BMULJ_04809	hemolysin-type calcium-binding region; cable pili-associated 22 kDa adhesin protein	0	0	0	0	0	0	0	0	0	0	2	161520260; 189353563	742; 742	Bmul_3711; BMULJ_04807	type I secretion system ATPase; ATP-binding cassette	2	161520261; 189353562	390; 390	Bmul_3712; BMULJ_04806	HlyD family type I secretion membrane fusion protein; putative hemolysin-type secretion transmembrane protein	4	161520259; 161525127; 189350130; 189353564	564; 476; 477; 491	Bmul_3710; Bmul_1955; BMULJ_01286; BMULJ_04808	outer membrane efflux protein; outer membrane efflux protein; OMF family outer membrane factor; RND efflux system outer membrane lipoprotein
357348	Burkholderia pseudomallei 1106a	Betaproteobacteria	7.1	68.3	-	Rod	Yes	Aerobic	Terrestrial	Mesophilic	-	Animal	Melioidosis	1	126454728	3204	BURPS1106A_2063	type I secretion target repeat-containing protein	0	0	0	0	0	0	0	0	0	0	1	126454806	763	BURPS1106A_2060	ABC transporter, permease/ATP-binding protein	1	126455129	469	BURPS1106A_2059	HlyD family secretion protein	2	126452663; 126455930	471; 521	BURPS1106A_3644; BURPS1106A_A1738	TolC family type I secretion outer membrane protein; putative outer membrane protein TolC
320372	Burkholderia pseudomallei 1710b	Betaproteobacteria	7.31	68	-	Rod	Yes	Aerobic	Terrestrial	Mesophilic	-	Animal	Melioidosis	1	76810721	2911	BURPS1710b_2201	cable pili-associated 22 kDa adhesin protein	0	0	0	0	0	0	0	0	0	0	1	76811944	763	BURPS1710b_2196	ABC transporter, ATP-binding protein/permease protein	1	76810044	471	BURPS1710b_2195	HlyD family secretion protein	2	76810995; 76818773	479; 476	BURPS1710b_3628; BURPS1710b_A0296	TolC family type I secretion outer membrane protein; outer membrane protein TolC, putative
272560	Burkholderia pseudomallei K96243	Betaproteobacteria	7.3	68.1	-	Rod	Yes	Aerobic	Terrestrial	Mesophilic	-	Animal	Melioidosis	1	53719286	3229	BPSL1661	putative hemolysin-related protein	0	0	0	0	0	0	0	0	0	0	1	53719289	766	BPSL1664	putative toxin transport-related membrane protein	1	53719290	471	BPSL1665	putative toxin-related secretion protein	2	53720703; 53722311	482; 446	BPSL3094; BPSS1287	putative outer membrane bacteriocin efflux protein; outer membrane efflux protein
360104	Campylobacter concisus 13826	Epsilonproteobacteria	2.15	39.3	-	Spiral	Yes	Microaerophilic	Host-associated	Mesophilic	-	Human	Gastroenteritis	2	157163916; 157164285	1073; 657	CCC13826_0015; CCC13826_0230	hypothetical protein CCC13826_0015; hypothetical protein CCC13826_0230	0	0	0	0	0	0	0	0	0	0	1	157164509	712	CCC13826_0891	hypothetical protein CCC13826_0891	1	157165040	488	CCC13826_0892	acriflavine resistance protein	1	157165135	559	CCC13826_0888	ComEC/Rec2 family protein
360105	Campylobacter curvus 525.92	Epsilonproteobacteria	2	44.5	-	Spiral	Yes	Microaerophilic	Host-associated	Mesophilic	-	Human	Gastroenteritis, periodontal disease	1	154175020	1787	CCV52592_1057	putative DNA methylase	0	0	0	0	0	0	0	0	0	0	1	154173935	712	CCV52592_0163	toxin secretion ATP-binding protein	1	154174251	487	CCV52592_0164	type I secretion membrane fusion protein, HlyD	1	154175117	566	CCV52592_0160	long-chain-fatty-acid--CoA ligase
360106	Campylobacter fetus subsp. fetus 82-40	Epsilonproteobacteria	1.8	33.3	-	Spiral	Yes	Microaerophilic	Host-associated	0	-	Human, Animal	Infertility, infectious abortions, septicemia, meningitis	9	118474396; 118474582; 118474624; 118474822; 118475136; 118475515; 118475545; 118475551; 118475623	921; 1106; 1109; 1292; 1106; 1257; 941; 1164; 939	CFF8240_0481; CFF8240_0462; CFF8240_0478; CFF8240_0490; CFF8240_0486; CFF8240_0464; CFF8240_0461; CFF8240_0456; CFF8240_0484	surface array protein; surface array protein; surface layer protein SapA12; surface array protein; surface array protein; surface array protein; surface layer protein SapB9; surface array protein; hypothetical protein CFF8240_0484	1	118475755	583	CFF8240_0459	hypothetical protein CFF8240_0459	0	0	0	0	0	0	0	0	0	0	1	118475239	427	CFF8240_0458	sape	0	0	0	0	0
360107	Campylobacter hominis ATCC BAA-381	Epsilonproteobacteria	1.7	31.7	-	Rod	No	Anaerobic	Host-associated	Mesophilic	37	No	None	11	154148050; 154148123; 154148416; 154148644; 154148762; 154148846; 154148928; 154148969; 154149115; 154149211; 154149349	288; 548; 618; 172; 2245; 677; 377; 466; 532; 928; 233	CHAB381_0589; CHAB381_0597; CHAB381_1186; CHAB381_0605; CHAB381_1441; CHAB381_1438; CHAB381_1201; CHAB381_0594; CHAB381_1199; CHAB381_1194; CHAB381_1189	peptidase M10A and M12B, matrixin and adamalysin; ApxIVA Var3; type I secretion target GGXGXDXXX repeat-containing protein; type I secretion target GGXGXDXXX repeat-containing protein; Ig family protein; type I secretion target GGXGXDXXX repeat-containing protein; type I secretion target GGXGXDXXX repeat-containing protein; type I secretion target GGXGXDXXX repeat-containing protein; hemolysin-ty…	0	0	0	0	0	1	154147938	699	CHAB381_1446	leukotoxin translocation ATP-binding protein LktB	0	0	0	0	0	1	154148902	434	CHAB381_1445	putative membrane-fusion protein	0	0	0	0	0
190650	Caulobacter crescentus CB15	Alphaproteobacteria	4	67.2	-	Rod	Yes	Aerobic	Aquatic	Mesophilic	35	No	0	4	16124999; 16125259; 16126314; 16126847	658; 1073; 470; 650	CC_0746; CC_1007; CC_2075; CC_2610	alkaline metalloproteinase, putative; S-layer protein RsaA; hypothetical protein CC_2075; calcium-binding protein	1	16125260	578	CC_1008	RsaA secretion system, ATP-binding protein RsaD	0	0	0	0	0	0	0	0	0	0	1	16125261	436	CC_1009	RsaA secretion system, membrane protein RsaE	2	16125267; 16125567	527; 483	CC_1015; CC_1318	type I secretion system outer membrane protein RsaF; outer membrane protein TolC, putative
565050	Caulobacter crescentus NA1000	Alphaproteobacteria	4	67.2	-	Rod	yes	Aerobic	Aquatic	Mesophilic	-	No	0	4	221233720; 221233996; 221235093; 221235629	658; 1073; 470; 657	CCNA_00783; CCNA_01059; CCNA_02156; CCNA_02693	secreted protease precursor sapA; S-layer protein rsaA; hypothetical protein CCNA_02156; iron-regulated protein frpC	1	221233997	578	CCNA_01060	type I protein secretion ATP-binding protein RsaD	0	0	0	0	0	0	0	0	0	0	1	221233998	436	CCNA_01061	type I secretion adaptor protein RsaE	2	221234004; 221234316	527; 488	CCNA_01067; CCNA_01379	type I secretion outer membrane protein RsaFa; type I secretion outer membrane protein rsaFb
366602	Caulobacter sp. K31	Alphaproteobacteria	5.91	67.3	-	Rod	Yes	Aerobic	0	Mesophilic	-	No	None	13	167644946; 167645065; 167646084; 167646974; 167647627; 167648078; 167648121; 167648203; 167648610; 167648717; 167648747; 167648757; 167648839	523; 2345; 368; 510; 1052; 129; 4687; 539; 375; 172; 608; 907; 727	Caul_0981; Caul_1100; Caul_2121; Caul_3012; Caul_3665; Caul_4119; Caul_4162; Caul_4246; Caul_4655; Caul_4762; Caul_4792; Caul_4802; Caul_4884	hypothetical protein Caul_0981; hemolysin-type calcium-binding region; hemolysin-type calcium-binding region; hemolysin-type calcium-binding region; endonuclease/exonuclease/phosphatase; hypothetical protein Caul_4119; outer membrane adhesin like proteiin; hemolysin-type calcium-binding region; hemolysin-type calcium-binding region; hemolysin-type calcium-binding region; glycoside hydrolase famil…	1	167648769	591	Caul_4814	type I secretion system ATPase	1	167648124	726	Caul_4165	type I secretion system ATPase	0	0	0	0	0	2	167648123; 167648768	469; 456	Caul_4164; Caul_4813	HlyD family type I secretion membrane fusion protein; HlyD family type I secretion membrane fusion protein	2	167646111; 167648778	497; 446	Caul_2148; Caul_4823	TolC family type I secretion outer membrane protein; TolC family type I secretion outer membrane protein
498211	Cellvibrio japonicus Ueda107	Gammaproteobacteria	4.6	52	-	Rod	Yes	Aerobic	Terrestrial	Mesophilic	-	No	0	1	192359277	2382	CJA_1396	putative hemolysin	0	0	0	0	0	0	0	0	0	0	1	192362507	717	CJA_1393	toxin secretion ATP-binding protein	1	192361457	481	CJA_1394	HlyD-family secretion protein	2	192358872; 192360104	599; 472	CJA_1392; CJA_2913	probable agglutination protein; outer membrane efflux protein
340177	Chlorobium chlorochromatii CaD3	Bacteroidetes/Chlorobi	2.6	44.3	-	Rod	No	Anaerobic	Aquatic	Mesophilic	-	No	0	10	78188384; 78188507; 78188592; 78188989; 78189655; 78189850; 78189851; 78189852; 78189872; 78189873	2182; 4697; 36805; 1933; 593; 1025; 574; 1557; 1526; 3834	Cag_0406; Cag_0529; Cag_0614; Cag_1022; Cag_1699; Cag_1895; Cag_1896; Cag_1897; Cag_1919; Cag_1920	alkaline phosphatase; hypothetical protein Cag_0529; parallel beta-helix repeat-containing protein; hypothetical protein Cag_1022; hypothetical protein Cag_1699; hypothetical protein Cag_1895; hypothetical protein Cag_1896; Nidogen, extracellular region; hypothetical protein Cag_1919; hypothetical protein Cag_1920	1	78188716	587	Cag_0740	Type I secretion system ATPase, PrtD	0	0	0	0	0	0	0	0	0	0	1	78188717	389	Cag_0743	metalloprotease secretion protein	1	78188718	449	Cag_0744	Type I secretion outer membrane protein, TolC
290315	Chlorobium limicola DSM 245	Bacteroidetes/Chlorobi	2.8	51.3	-	Rod	No	Anaerobic	Aquatic	Mesophilic	-	No	None	9	189345973; 189347154; 189347155; 189347157; 189347357; 189347360; 189347634; 189347744; 189347746	2701; 6006; 824; 2825; 1855; 4334; 3954; 272; 1827	Clim_0430; Clim_1662; Clim_1663; Clim_1665; Clim_1871; Clim_1874; Clim_2160; Clim_2271; Clim_2273	metallophosphoesterase; von Willebrand factor type A; Hemolysin-type calcium-binding region; outer membrane adhesin like proteiin; Hemolysin-type calcium-binding region; Hemolysin-type calcium-binding region; Hemolysin-type calcium-binding region; Hemolysin-type calcium-binding region; FG-GAP repeat protein	0	0	0	0	0	1	189347152	1013	Clim_1659	cyclic nucleotide-regulated ABC bacteriocin/lantibiotic exporter	1	189347748	714	Clim_2275	ABC transporter related	1	189347749	389	Clim_2276	type I secretion membrane fusion protein, HlyD family	3	189345627; 189346799; 189347156	441; 446; 466	Clim_0071; Clim_1282; Clim_1664	outer membrane efflux protein; outer membrane efflux protein; type I secretion outer membrane protein, TolC family
331678	Chlorobium phaeobacteroides BS1	Bacteroidetes/Chlorobi	2.7	48.9	-	Rod	No	0	Aquatic	Mesophilic	-	No	None	2	189499488; 189500596	1279; 1232	Cphamn1_0514; Cphamn1_1666	RTX toxins and related Ca2+-binding protein; von Willebrand factor type A	0	0	0	0	0	0	0	0	0	0	1	189500594	718	Cphamn1_1664	type I secretion system ATPase	1	189500593	472	Cphamn1_1663	type I secretion membrane fusion protein, HlyD family	1	189500595	472	Cphamn1_1665	type I secretion outer membrane protein, TolC family
290317	Chlorobium phaeobacteroides DSM 266	Bacteroidetes/Chlorobi	3.1	48.4	-	Rod	No	Facultative	Aquatic	Mesophilic	-	No	None	5	119357547; 119358090; 119358096; 119358104; 119358105	3977; 2807; 2467; 2133; 2198	Cpha266_1750; Cpha266_2319; Cpha266_2326; Cpha266_2334; Cpha266_2335	5'-nucleotidase domain-containing protein; FG-GAP repeat-containing protein; hemolysin-type calcium-binding region; lipase, class 3; hemolysin-type calcium-binding region	2	119357545; 119357546	571; 561	Cpha266_1748; Cpha266_1749	type I secretion system ATPase; type I secretion system ATPase	1	119357639	1012	Cpha266_1843	cyclic nucleotide-regulated ABC bacteriocin/lantibiotic exporters	0	0	0	0	0	1	119357544	393	Cpha266_1747	secretion protein HlyD family protein	2	119357543; 119357641	446; 471	Cpha266_1746; Cpha266_1845	TolC family type I secretion outer membrane protein; TolC family type I secretion outer membrane protein
290318	Chlorobium phaeovibrioides DSM 265	Bacteroidetes/Chlorobi	2	53	-	Sphere, Oval	No	Facultative	Aquatic	Mesophilic	-	No	None	2	145219250; 145219251	7428; 3679	Cvib_0435; Cvib_0436	hypothetical protein Cvib_0435; putative outer membrane adhesin like protein	0	0	0	0	0	0	0	0	0	0	1	145219252	718	Cvib_0437	ABC transporter related	1	145219254	468	Cvib_0439	HlyD family type I secretion membrane fusion protein	1	145219246	957	Cvib_0431	outer membrane efflux protein
243365	Chromobacterium violaceum ATCC 12472	Betaproteobacteria	4.8	64.8	-	Sphere, Curved	Yes	Facultative	Multiple	Mesophilic	25	Human	Diarrhea and occasionally septicemia	2	34495766; 34495971	4130; 1943	CV_0311; CV_0516	RTX repeat-containing structural toxin; calcium binding hemolysin	0	0	0	0	0	1	34495968	709	CV_0513	hemolysin B	2	34495762; 34497190	722; 694	CV_0307; CV_1735	ABC transporter permease/ATP-binding protein; ATP-binding/permease fusion ABC transporter	3	34495761; 34495969; 34497191	469; 473; 382	CV_0306; CV_0514; CV_1736	HlyD family secretion protein; HlyD family secretion protein; secretion protein	2	34495763; 34499380	473; 444	CV_0308; CV_3925	agglutination protein; periplasmic type I secretion system
290398	Chromohalobacter salexigens DSM 3043	Gammaproteobacteria	3.7	63.9	-	Rod	Yes	Aerobic	0	Mesophilic	37	No	None	1	92112190	3314	Csal_0055	putative hemagglutinin/hemolysin-related protein	0	0	0	0	0	0	0	0	0	0	1	92112188	719	Csal_0053	ABC transporter related	1	92112187	395	Csal_0052	Type I secretion membrane fusion protein, HlyD	1	92114748	489	Csal_2630	Type I secretion outer membrane protein, TolC
167879	Colwellia psychrerythraea 34H	Gammaproteobacteria	5.37	38	-	Rod	Yes	Facultative	Specialized	Psychrophilic	8	No	0	1	71281942	656	CPS_1809	putative protease	0	0	0	0	0	0	0	0	0	0	1	71278640	767	CPS_4325	ABC transporter, ATP-binding/permease protein	2	71278693; 71282458	403; 441	CPS_4324; CPS_2429	HlyD family type I secretion membrane fusion protein; HlyD family type I secretion membrane fusion protein	1	71278472	449	CPS_4181	outer membrane channel protein
164546	Cupriavidus taiwanensis	Betaproteobacteria	6.46	67	-	Rod	Yes	Facultative	Host-associated	Mesophilic	-	No	0	2	194292185; 194292665	1648; 1062	RALTA_B1440; RALTA_B1940	metalloprotease, Hemolysin-type calcium-binding region; hypothetical protein RALTA_B1940	1	194292656	569	RALTA_B1931	Type I secretion system, ABC transporter ATP-binding	2	188591521; 194290266	710; 1037	pRALTA_0240; RALTA_A2173	type I secretion system ATP-binding component; Putative Cyclic nucleotide-binding, ABC transporter and Peptidase C39, bacteriocin processing	1	194292187	730	RALTA_B1442	ABC transporter, type I secretion apparatus, transmembrane component, ATP binding	4	188591520; 194290268; 194292186; 194292655	476; 460; 460; 446	pRALTA_0239; RALTA_A2175; RALTA_B1441; RALTA_B1930	Type I secretion system membrane fusion protein; putative Type I Secretion protein, HlyD type; Type I protease secretion protein, haemolytica toxin secretion prtE family (hlyD); Proteases secretion protein prtE	3	194290448; 194292184; 194292654	502; 448; 502	RALTA_A2357; RALTA_B1439; RALTA_B1929	Type I secretion outer membrane protein, TolC; Type I secretion outer membrane protein, TolC/prtF family; Alkaline protease secretion protein (type I protein secretion outer membrane protein)
43989	Cyanothece sp. ATCC 51142	Cyanobacteria	5.43	37.9	0	Coccus	0	Facultative	Aquatic	Mesophilic	-	No	0	13	172037004; 172037110; 172037455; 172037943; 172037946; 172037948; 172038405; 172038408; 172039245; 172039555; 172039588; 172054882; 172055176	1687; 605; 1728; 1790; 1818; 1930; 739; 2056; 384; 1057; 1738; 377; 2077	cce_2089; cce_2195; cce_2542; cce_3030; cce_3033; cce_3035; cce_3492; cce_3495; cce_4332; cce_4642; cce_4675; cce_4795; cce_5091	hypothetical protein cce_2089; hypothetical protein cce_2195; hypothetical protein cce_2542; hypothetical protein cce_3030; hypothetical protein cce_3033; hypothetical protein cce_3035; hypothetical protein cce_3492; phytase; hemolysin-type calcium-binding protein; alkaline phosphatase; hypothetical protein cce_4675; hypothetical protein cce_4795; hemolysin-type calcium-binding protein	0	0	0	0	0	4	172037108; 172037270; 172037583; 172037973	995; 997; 1050; 1007	cce_2193; cce_2355; cce_2670; cce_3060	toxin secretion ABC transporter ATP-binding protein; toxin secretion ABC transporter ATP-binding protein; ABC transporter ATP-binding protein; toxin secretion ABC transporter ATP-binding protein	0	0	0	0	0	4	172037107; 172037271; 172037591; 172037972	553; 579; 577; 572	cce_2192; cce_2356; cce_2678; cce_3059	HlyD family secretion protein; HlyD family secretion protein; HlyD family secretion protein; HlyD family secretion protein	0	0	0	0	0
65393	Cyanothece sp. PCC 7424	Cyanobacteria	6.52	38.5	0	Coccus	No	Facultative	Aquatic	Mesophilic	-	No	0	9	218437093; 218437404; 218438228; 218438233; 218438966; 218438967; 218439530; 218439934; 218440519	221; 1073; 1400; 965; 786; 817; 681; 507; 303	PCC7424_0084; PCC7424_0398; PCC7424_1242; PCC7424_1247; PCC7424_1997; PCC7424_1998; PCC7424_2577; PCC7424_2993; PCC7424_3592	Hemolysin-type calcium-binding region; Endonuclease/exonuclease/phosphatase; Hemolysin-type calcium-binding region; Hemolysin-type calcium-binding region; Hemolysin-type calcium-binding region; Hemolysin-type calcium-binding region; lipolytic protein G-D-S-L family; Hemolysin-type calcium-binding region; Hemolysin-type calcium-binding region	0	0	0	0	0	3	218437415; 218440450; 218440507	908; 1019; 1024	PCC7424_0410; PCC7424_3519; PCC7424_3578	cyclic nucleotide-regulated ABC bacteriocin/lantibiotic exporter; cyclic nucleotide-regulated ABC bacteriocin/lantibiotic exporter; cyclic nucleotide-regulated ABC bacteriocin/lantibiotic exporter	0	0	0	0	0	3	218437416; 218440449; 218440508	504; 550; 589	PCC7424_0411; PCC7424_3518; PCC7424_3579	secretion protein HlyD family protein; secretion protein HlyD family protein; secretion protein HlyD family protein	0	0	0	0	0
395961	Cyanothece sp. PCC 7425	Cyanobacteria	5.82	50.6	0	Coccus	No	Facultative	Aquatic	Mesophilic	-	No	0	1	220908893	161	Cyan7425_3521	hypothetical protein Cyan7425_3521	0	0	0	0	0	0	0	0	0	0	0	0	0	0	0	0	0	0	0	0	0	0	0	0	0
41431	Cyanothece sp. PCC 8801	Cyanobacteria	4.81	39.8	0	Coccus	0	Facultative	Aquatic	Mesophilic	-	No	0	6	218245250; 218246518; 218246541; 218246550; 218248272; 218248619	726; 1148; 395; 329; 205; 1394	PCC8801_0367; PCC8801_1683; PCC8801_1708; PCC8801_1717; PCC8801_3522; PCC8801_3885	Hemolysin-type calcium-binding region; Endonuclease/exonuclease/phosphatase; Hemolysin-type calcium-binding region; Hemolysin-type calcium-binding region; Hemolysin-type calcium-binding region; RTX cytolytic toxin protein A	0	0	0	0	0	3	218245404; 218247466; 218248022	1008; 906; 1038	PCC8801_0528; PCC8801_2680; PCC8801_3264	cyclic nucleotide-regulated ABC bacteriocin/lantibiotic exporter; cyclic nucleotide-binding protein; cyclic nucleotide-binding protein	0	0	0	0	0	3	218245403; 218247467; 218248023	576; 509; 549	PCC8801_0527; PCC8801_2681; PCC8801_3265	secretion protein HlyD family protein; secretion protein HlyD family protein; secretion protein HlyD family protein	0	0	0	0	0
159087	Dechloromonas aromatica RCB	Betaproteobacteria	4.5	59.2	-	Rod	Yes	Facultative	Multiple	0	-	No	0	1	71908812	4854	Daro_3199	VCBS	0	0	0	0	0	0	0	0	0	0	1	71908815	725	Daro_3202	ABC transporter, transmembrane region:ABC transporter related	1	71908814	471	Daro_3201	Type I secretion membrane fusion protein, HlyD	3	71906345; 71906804; 71909537	636; 462; 441	Daro_0706; Daro_1165; Daro_3926	Type I secretion outer membrane protein, TolC; Outer membrane efflux protein; Type I secretion outer membrane protein, TolC
96561	Desulfococcus oleovorans Hxd3	Deltaproteobacteria	3.9	56.2	-	Coccus	0	Anaerobic	Aquatic	Mesophilic	-	No	0	1	158520629	12741	Dole_0612	hemolysin-type calcium-binding region	0	0	0	0	0	0	0	0	0	0	0	0	0	0	0	0	0	0	0	0	1	158520628	464	Dole_0611	TolC family type I secretion outer membrane protein
177439	Desulfotalea psychrophila LSv54	Deltaproteobacteria	3.64	46.6	-	Rod	0	Anaerobic	Specialized	Psychrophilic	7	No	0	1	51244368	3413	DP0516	hypothetical protein DP0516	0	0	0	0	0	0	0	0	0	0	2	51244365; 51245960	716; 757	DP0513; DP2108	toxin secretion ATP-binding protein; ATP-binding secretion protein	2	51244366; 51245961	466; 429	DP0514; DP2109	secretion protein; secretion proteins	1	51244364	554	DP0512	outer membrane (agglutination) protein
525146	Desulfovibrio desulfuricans subsp. desulfuricans str. ATCC 27774	Deltaproteobacteria	2.9	58.1	-	Rod	Yes	Anaerobic	Multiple	Mesophilic	-	No	0	3	220903557; 220904393; 220904731	3091; 2784; 844	Ddes_0276; Ddes_1122; Ddes_1463	outer membrane adhesin like proteiin; outer membrane adhesin like proteiin; hypothetical protein Ddes_1463	0	0	0	0	0	0	0	0	0	0	1	220903910	920	Ddes_0635	type I secretion system ATPase	1	220903911	674	Ddes_0636	type I secretion membrane fusion protein, HlyD family	1	220903909	467	Ddes_0634	type I secretion outer membrane protein, TolC family
207559	Desulfovibrio desulfuricans subsp. desulfuricans str. G20	Deltaproteobacteria	3.73	57.8	-	Rod	Yes	Anaerobic	Multiple	Mesophilic	25-40	No	0	2	78355641; 78356461	686; 1424	Dde_0594; Dde_1416	von Willebrand factor, type A; hypothetical protein Dde_1416	0	0	0	0	0	0	0	0	0	0	1	78356463	756	Dde_1418	ATPase	1	78356464	446	Dde_1419	Type I secretion membrane fusion protein, HlyD	1	78356460	472	Dde_1415	Type I secretion outer membrane protein, TolC
391774	Desulfovibrio vulgaris DP4	Deltaproteobacteria	3.7	63.2	-	0	0	Anaerobic	Multiple	Mesophilic	-	No	None	1	120603022	3038	Dvul_1979	putative outer membrane adhesin like proteiin	0	0	0	0	0	0	0	0	0	0	1	120603020	776	Dvul_1977	ABC transporter related	1	120603019	448	Dvul_1976	HlyD family type I secretion membrane fusion protein	1	120603021	456	Dvul_1978	TolC family type I secretion outer membrane protein
882	Desulfovibrio vulgaris str. Hildenborough	Deltaproteobacteria	3.8	63.3	-	Rod	Yes	Anaerobic	Multiple	Mesophilic	25-40	No	0	2	46579425; 46579956	3038; 2414	DVU1012; DVU1545	hemolysin-type calcium-binding repeat-containing protein; hemolysin-type calcium-binding repeat/calx-beta domain-containing protein	0	0	0	0	0	0	0	0	0	0	1	46579430	776	DVU1017	ABC transporter, ATP-binding protein/permease protein	1	46579431	429	DVU1018	HlyD family type I secretion membrane fusion protein	1	46579426	456	DVU1013	TolC family type I secretion outer membrane protein
883	Desulfovibrio vulgaris str. 'Miyazaki F'	Deltaproteobacteria	4	67.1	-	Rod	0	Anaerobic	Multiple	Mesophilic	-	No	0	3	218886262; 218886451; 218886590	2537; 500; 2478	DvMF_1161; DvMF_1355; DvMF_1495	Hemolysin-type calcium-binding region; hypothetical protein DvMF_1355; von Willebrand factor type A	0	0	0	0	0	0	0	0	0	0	1	218886261	734	DvMF_1160	cyclic nucleotide-binding protein	1	218886260	466	DvMF_1159	type I secretion membrane fusion protein, HlyD family	1	218886589	450	DvMF_1494	type I secretion outer membrane protein, TolC family
246195	Dichelobacter nodosus VCS1703A	Gammaproteobacteria	1.4	44.4	-	Rod	0	Anaerobic	Host-associated	Mesophilic	37	Animal	Ovine footrot	2	146328651; 146329811	2762; 482	DNO_0334; DNO_0235	potential RTX family protein; calcium-binding domain-containing protein	0	0	0	0	0	0	0	0	0	0	1	146329899	738	DNO_0547	ABC transporter family protein	1	146329021	421	DNO_0549	type I secretion membrane fusion protein	0	0	0	0	0
398580	Dinoroseobacter shibae DFL 12	Alphaproteobacteria	4.43	65.5	-	Rod, Coccus	Yes	Aerobic	0	Mesophilic	33	0	0	11	159042968; 159043946; 159044171; 159044444; 159044966; 159045043; 159045303; 159045304; 159045942; 159046409; 159046410	510; 538; 504; 850; 559; 2489; 554; 114; 451; 1164; 1895	Dshi_0412; Dshi_1397; Dshi_1622; Dshi_1895; Dshi_2425; Dshi_2503; Dshi_2763; Dshi_2764; Dshi_3402; Dshi_3871; Dshi_3872	beta-Ig-H3/fasciclin; phospholipase/lecithinase/hemolysin-like protein; hypothetical protein Dshi_1622; hemolysin-type calcium-binding region; hemolysin-type calcium-binding region; hemolysin-type calcium-binding region; hemolysin-type calcium-binding region; hypothetical protein Dshi_2764; serralysin; RTX toxins and related Ca2+-binding protein-like protein; hemolysin-type calcium-binding region	1	159042695	579	Dshi_0139	type I secretion system ATPase	0	0	0	0	0	1	159045041	733	Dshi_2501	ABC transporter related	2	159042694; 159045042	435; 439	Dshi_0138; Dshi_2502	HlyD family type I secretion membrane fusion protein; HlyD family type I secretion membrane fusion protein	1	159044642	456	Dshi_2098	TolC family type I secretion outer membrane protein
362663	Escherichia coli 536	Gammaproteobacteria	4.9	50.5	-	Rod	Yes	Facultative	Host-associated	Mesophilic	-	Human	Urinary tract infection	2	110643969; 110644662	1024; 1024	ECP_3827; ECP_4555	hemolysin A; hemolysin A	0	0	0	0	0	2	110643970; 110644661	707; 707	ECP_3828; ECP_4554	alpha-hemolysin translocation ATP-binding protein HlyB; alpha-hemolysin translocation ATP-binding protein HlyB	0	0	0	0	0	2	110643971; 110644660	478; 478	ECP_3829; ECP_4553	hemolysin D; hemolysin D	1	110643281	493	ECP_3127	outer membrane channel protein
199310	Escherichia coli CFT073	Gammaproteobacteria	5.2	50.5	-	Rod	Yes	Facultative	Host-associated	Mesophilic	37	Human	Urinary tract infections	2	26246261; 26249405	1610; 1024	c0363; c3570	RTX family exoprotein A gene; hemolysin A	0	0	0	0	0	1	26249408	707	c3573	hemolysin B	1	26246259	715	c0361	putative cytoplasmic membrane export protein	2	26246260; 26249409	420; 478	c0362; c3574	putative membrane spanning export protein; hemolysin D	1	161486121	493	c3781	outer membrane channel protein
155864	Escherichia coli O157:H7 EDL933	Gammaproteobacteria	5.59	50.3	-	Rod	Yes	Facultative	Host-associated	Mesophilic	25-35	Human	Hemorrhagic colitis	2	15800218; 75994494	5188; 998	Z0615; L7048	RTX family exoprotein; hemolysin toxin protein	0	0	0	0	0	1	75994495	706	L7049	hemolysin transport protein	1	15800219	720	Z0634	putative cytoplasmic membrane export protein	2	15800220; 75994496	391; 479	Z0635; L7050	putative membrane spanning export protein; hemolysin transport protein	2	15800216; 161367526	451; 493	Z0608; Z4392	putative outer membrane export protein; outer membrane channel protein
444450	Escherichia coli O157:H7 str. EC4115	Gammaproteobacteria	5.73	50.4	-	Rod	Yes	Facultative	Multiple	Mesophilic	37	Human	Hemorrhagic colitis	1	209395598	998	ECH74115_B0018	RTX C- domain protein	0	0	0	0	0	1	209395565	706	ECH74115_B0019	type I secretion system ATPase family protein	1	209400615	720	ECH74115_0584	type I secretion system ATPase family protein	2	209395593; 209399564	479; 391	ECH74115_B0020; ECH74115_0585	leukotoxin secretion protein D; membrane spanning export protein	2	209398272; 209400811	451; 493	ECH74115_0580; ECH74115_4349	putative outer membrane transport protein; outer membrane protein TolC
386585	Escherichia coli O157:H7 str. Sakai	Gammaproteobacteria	5.6	50.5	-	Rod	Yes	Facultative	Host-associated	Mesophilic	37	Human	Hemorrhagic colitis	2	10955283; 15829796	998; 5291	pO157p18; ECs0542	hemolysin A; hypothetical protein ECs0542	0	0	0	0	0	1	10955284	706	pO157p19	hemolysin B	1	15829797	706	ECs0543	putative ATP-binding component of a transport system	2	10955285; 15829798	479; 391	pO157p20; ECs0544	hemolysin D; putative membrane fusion protein of a transport system	2	15829794; 162139759	451; 493	ECs0540; ECs3923	putative outer membrane transport protein; outer membrane channel protein
585056	Escherichia coli UMN026	Gammaproteobacteria	5.32	50.7	-	Rod	Yes	Facultative	Multiple	Mesophilic	-	Human	Urinary tract infection	1	218703771	6925	ECUMN_0527	adhesin for cattle intestine colonization	0	0	0	0	0	0	0	0	0	0	1	218703772	720	ECUMN_0528	type I secretion membrane protein, ATP binding protein, protein export	1	218703773	391	ECUMN_0529	RtxD/HlyD/CyaD protein of type I secretion system	2	218703770; 218706662	451; 493	ECUMN_0526; ECUMN_3520	outer membrane transport protein, type I secretion; transport channel
364106	Escherichia coli UTI89	Gammaproteobacteria	5.21	50.6	-	Rod	Yes	Facultative	Host-associated	Mesophilic	-	Human	Cystitis	1	91213874	1024	UTI89_C4926	hemolysin A	0	0	0	0	0	1	91213873	707	UTI89_C4925	hemolysin secretion protein HlyB	0	0	0	0	0	1	91213872	478	UTI89_C4924	hemolysin D	1	91212461	506	UTI89_C3469	outer membrane channel protein
585054	Escherichia fergusonii ATCC 35469	Gammaproteobacteria	4.6	49.9	-	Rod	Yes	Facultative	Multiple	Mesophilic	-	Human, Animal	Wound and urinary tract infections, bacteremia	1	218547939	7222	EFER_0542	adhesin for cattle intestine colonization	0	0	0	0	0	0	0	0	0	0	2	218547940; 218550772	720; 725	EFER_0543; EFER_3483	type I secretion membrane protein, ATP binding protein, protein export; type I secretion membrane protein, ATP-binding protein, protein export	2	218547941; 218550773	391; 396	EFER_0544; EFER_3484	RtxD/HlyD/CyaD protein of type I secretion system; HlyD family secretion type I protein	3	218547938; 218550284; 218550771	451; 493; 467	EFER_0541; EFER_2976; EFER_3482	outer membrane transport protein, type I secretion; transport channel; outer membrane export protein
316067	Geobacter sp. FRC-32	Deltaproteobacteria	4.3	53.5	-	Rod	0	Anaerobic	Multiple	Mesophilic	-	No	0	1	222056408	3904	Geob_3326	outer membrane adhesin like proteiin	0	0	0	0	0	1	222056404	740	Geob_3322	ABC transporter related	1	222053473	715	Geob_0365	ABC transporter related	2	222053472; 222056411	391; 472	Geob_0364; Geob_3329	type I secretion membrane fusion protein, HlyD family; type I secretion membrane fusion protein, HlyD family	0	0	0	0	0
351605	Geobacter uraniireducens Rf4	Deltaproteobacteria	5.1	54.2	-	Rod	0	Microaerophilic	Multiple	Mesophilic	-	0	0	1	148264595	3598	Gura_2550	putative outer membrane adhesin like protein	0	0	0	0	0	1	148264592	740	Gura_2547	ABC transporter related	0	0	0	0	0	1	148264597	472	Gura_2552	HlyD family type I secretion membrane fusion protein	1	148265432	419	Gura_3409	outer membrane efflux protein
251221	Gloeobacter violaceus PCC 7421	Cyanobacteria	4.66	62	0	Rod	0	0	Terrestrial	Mesophilic	-	0	0	2	37522042; 37523709	229; 627	gll2473; glr4140	hypothetical protein gll2473; hypothetical protein glr4140	0	0	0	0	0	0	0	0	0	0	0	0	0	0	0	0	0	0	0	0	0	0	0	0	0
272568	Gluconacetobacter diazotrophicus PAl 5	Alphaproteobacteria	3.93	66.3	-	Rod	Yes	Aerobic	Host-associated	Mesophilic	30	No	0	3	162146743; 209543270; 209543608	449; 449; 357	GDI0921; Gdia_1101; Gdia_1443	putative hemolysin-type calcium-binding; putative hemolysin-type calcium-binding; Hemolysin-type calcium-binding region	0	0	0	0	0	4	162149267; 209542173; 209543606; 209545000	741; 767; 770; 741	GDI3499; Gdia_3567; Gdia_1440; Gdia_2883	putative ABC transporter protein; ABC transporter related; ABC transporter related; ABC transporter related	0	0	0	0	0	4	162149266; 209542172; 209543605; 209545001	479; 463; 488; 479	GDI3498; Gdia_3566; Gdia_1439; Gdia_2884	putative secretion protein; type I secretion membrane fusion protein, HlyD family; type I secretion membrane fusion protein, HlyD family; type I secretion membrane fusion protein, HlyD family	5	162147546; 162149481; 209543610; 209544725; 209545651	477; 492; 460; 492; 477	GDI1762; GDI3719; Gdia_1445; Gdia_2597; Gdia_3542	putative Outer membrane protein tolC precursor; putative outer membrane protein; type I secretion outer membrane protein, TolC family; type I secretion outer membrane protein, TolC family; type I secretion outer membrane protein, TolC family
290633	Gluconobacter oxydans 621H	Alphaproteobacteria	2.92	60.8	-	Rod	Yes	Aerobic	Multiple	Mesophilic	25-30	0	0	1	58039584	459	GOX1124	hypothetical protein GOX1124	0	0	0	0	0	1	58039184	740	GOX0715	secretion ATP-binding protein	0	0	0	0	0	1	58039183	486	GOX0714	HlyD family secretion protein	1	58040909	477	GOX2487	Outer membrane protein TolC
391165	Granulibacter bethesdensis CGDNIH1	Alphaproteobacteria	2.7	59.1	-	Rod	0	0	Multiple	Mesophilic	-	Human	Chronic granulomatous disease	11	114327205; 114327279; 114327404; 114328108; 114328129; 114328265; 114328266; 114328267; 114328268; 114328269; 114328281	1898; 724; 448; 906; 459; 737; 1359; 1266; 1021; 1109; 865	GbCGDNIH1_0541; GbCGDNIH1_0615; GbCGDNIH1_0740; GbCGDNIH1_1444; GbCGDNIH1_1465; GbCGDNIH1_1601; GbCGDNIH1_1602; GbCGDNIH1_1603; GbCGDNIH1_1604; GbCGDNIH1_1605; GbCGDNIH1_1617	adhesin aidA-I; adhesin family protein; adhesin family protein; peptidase S8 family protein; adhesin family protein; adhesin aidA-I; adhesin aidA-I; adhesin aidA-I; adhesin family protein; adhesin family protein; peptidase S8 family protein	0	0	0	0	0	1	114326857	757	GbCGDNIH1_0193	type I protein secretion ATP-binding protein HlyB	0	0	0	0	0	1	114326858	460	GbCGDNIH1_0194	type I secretion adaptor protein	1	114327596	470	GbCGDNIH1_0932	type I secretion outer membrane protein
228400	Haemophilus somnus 2336	Gammaproteobacteria	2.3	37.4	-	Rod	0	Facultative	Host-associated	Mesophilic	35-37	Human, Animal	Pneumonia, arthritis, myocarditis, and reproductive problems	1	170717778	170	HSM_1523	hypothetical protein HSM_1523	0	0	0	0	0	0	0	0	0	0	0	0	0	0	0	0	0	0	0	0	0	0	0	0	0
349521	Hahella chejuensis KCTC 2396	Gammaproteobacteria	7.22	53.9	-	Rod	Yes	Facultative	Aquatic	Mesophilic	-	No	0	7	83643505; 83645367; 83645550; 83645978; 83645979; 83646618; 83648752	2408; 3483; 2074; 321; 297; 2095; 1361	HCH_00612; HCH_02583; HCH_02780; HCH_03227; HCH_03229; HCH_03906; HCH_06114	RTX toxins and related Ca2+-binding protein; RTX toxins and related Ca2+-binding protein; RTX toxins and related Ca2+-binding protein; hemolysin-type calcium-binding repeat-containing protein; hemolysin-type calcium-binding repeat-containing protein; RTX toxins and related Ca2+-binding protein; RTX toxins and related Ca2+-binding protein	0	0	0	0	0	1	83648755	739	HCH_06117	bacteriocin/lantibiotic ABC transporter	0	0	0	0	0	1	83648754	456	HCH_06116	membrane-fusion protein	1	83648636	442	HCH_05996	Outer membrane protein
204773	Herminiimonas arsenicoxydans	Betaproteobacteria	3.4	54.3	0	0	0	Anaerobic	Aquatic	Mesophilic	-	No	0	1	134095127	2687	HEAR1928	hypothetical protein HEAR1928	0	0	0	0	0	0	0	0	0	0	0	0	0	0	0	1	134095130	456	HEAR1931	putative Type I secretion membrane fusion protein, HlyD	1	134095877	434	HEAR2710	putative type I secretion outer membrane efflux TolC protein
290400	Jannaschia sp. CCS1	Alphaproteobacteria	4.39	62.2	-	Rod	No	Aerobic	Aquatic	Mesophilic	30	No	0	9	89052501; 89053557; 89053858; 89053989; 89054048; 89054981; 89055756; 89056172; 89056522	425; 950; 757; 282; 681; 833; 770; 1462; 463	Jann_0010; Jann_1066; Jann_1367; Jann_1498; Jann_1557; Jann_2490; Jann_3265; Jann_3681; Jann_4031	hypothetical protein Jann_0010; hemolysin-type calcium-binding protein; hemolysin-type calcium-binding protein; hemolysin-type calcium-binding protein; hypothetical protein Jann_1557; hemolysin-type calcium-binding protein; sulfatase; hemolysin-type calcium-binding protein; type I secretion target repeat-containing protein	1	89052924	574	Jann_0433	Type I secretion system ATPase, PrtD	0	0	0	0	0	0	0	0	0	0	1	89052925	435	Jann_0434	Type I secretion membrane fusion protein, HlyD	1	89055748	462	Jann_3257	Type I secretion outer membrane protein, TolC
375286	Janthinobacterium sp. Marseille	Betaproteobacteria	4.1	54.2	0	Rod	Yes	0	Aquatic	Mesophilic	-	0	0	1	152982743	3058	mma_1391	hypothetical protein mma_1391	0	0	0	0	0	0	0	0	0	0	0	0	0	0	0	1	152982253	457	mma_1388	HlyD family secretion protein	1	152981557	434	mma_2934	outer membrane protein, tolC-like
266940	Kineococcus radiotolerans SRS30216	Actinobacteria	4.99	74.2	+	Coccus	Yes	Aerobic	Multiple	Mesophilic	32	No	None	1	152967558	868	Krad_3615	endonuclease/exonuclease/phosphatase	0	0	0	0	0	0	0	0	0	0	0	0	0	0	0	0	0	0	0	0	0	0	0	0	0
400673	Legionella pneumophila str. Corby	Gammaproteobacteria	3.6	38.5	-	Rod	Yes	Aerobic	Host-associated	Mesophilic	-	Human	Legionnaire's disease	1	148360702	6289	LPC_2649	hypothetical protein LPC_2649	0	0	0	0	0	0	0	0	0	0	1	148359049	718	LPC_0935	toxin secretion ATP binding protein	1	148359050	378	LPC_0936	HlyD family secretion protein	2	148360528; 148360649	574; 455	LPC_2469; LPC_2595	agglutination protein; outer membrane protein TolC
297245	Legionella pneumophila str. Lens	Gammaproteobacteria	3.41	38.4	-	Rod	Yes	Aerobic	Host-associated	Mesophilic	-	Animal	Legionnaire's disease	1	54293628	7919	lpl0681	structural toxin protein RtxA	0	0	0	0	0	0	0	0	0	0	1	54294441	718	lpl1510	secretion system protein B	1	54294440	378	lpl1509	secretion system protein D	2	54293683; 54293802	455; 574	lpl0736; lpl0858	hypothetical protein lpl0736; hypothetical protein lpl0858
297246	Legionella pneumophila str. Paris	Gammaproteobacteria	3.64	38.3	-	Rod	Yes	Aerobic	Host-associated	Mesophilic	-	Animal	Legionnaire's disease	1	54296668	7679	lpp0699	structural toxin protein RtxA	0	0	0	0	0	0	0	0	0	0	1	54297428	718	lpp1473	secretion system protein B	1	54297429	378	lpp1474	secretion system protein D	2	54296723; 54296848	455; 574	lpp0754; lpp0889	hypothetical protein lpp0754; hypothetical protein lpp0889
272624	Legionella pneumophila subsp. pneumophila str. Philadelphia 1	Gammaproteobacteria	3.4	38.3	-	Rod	Yes	Aerobic	Host-associated	Mesophilic	-	Animal	Legionnaire's disease	1	52840882	681	lpg0645	hypothetical protein lpg0645	0	0	0	0	0	0	0	0	0	0	1	52841745	543	lpg1515	toxin secretion ATP binding protein	1	52841747	378	lpg1517	HlyD family secretion protein	2	52840936; 52841063	455; 574	lpg0699; lpg0827	outer membrane protein TolC; agglutination protein
395495	Leptothrix cholodnii SP-6	Betaproteobacteria	4.9	68.9	0	Filament	No	Aerobic	Aquatic	Mesophilic	-	No	0	3	171057323; 171057436; 171058980	1415; 1598; 1650	Lcho_0632; Lcho_0747; Lcho_2298	Na-Ca exchanger/integrin-beta4; outer membrane adhesin like proteiin; heme peroxidase	1	171058444	573	Lcho_1761	type I secretion system ATPase	1	171059676	753	Lcho_2998	type I secretion system ATPase	3	171058441; 171058775; 171058982	779; 740; 739	Lcho_1758; Lcho_2092; Lcho_2300	type I secretion system ATPase; type I secretion system ATPase; type I secretion system ATPase	4	171058442; 171058443; 171058776; 171058983	518; 453; 468; 468	Lcho_1759; Lcho_1760; Lcho_2093; Lcho_2301	HlyD family type I secretion membrane fusion protein; HlyD family type I secretion membrane fusion protein; HlyD family type I secretion membrane fusion protein; HlyD family type I secretion membrane fusion protein	2	171058780; 171059120	633; 443	Lcho_2097; Lcho_2439	TolC family type I secretion outer membrane protein; TolC family type I secretion outer membrane protein
156889	Magnetococcus sp. MC-1	Other Bacteria	4.7	54.2	-	Coccus	Yes	Facultative	Aquatic	0	-	No	0	8	117924039; 117924401; 117925469; 117925486; 117925834; 117926268; 117926269; 117926968	7072; 11716; 14916; 15245; 4451; 4519; 2469; 2507	Mmc1_0729; Mmc1_1094; Mmc1_2179; Mmc1_2196; Mmc1_2545; Mmc1_2988; Mmc1_2989; Mmc1_3694	hemolysin-type calcium-binding region; putative outer membrane adhesin like proteiin; putative outer membrane adhesin like proteiin; hemolysin-type calcium-binding region; hemolysin-type calcium-binding region; hemolysin-type calcium-binding region; hemolysin-type calcium-binding region; putative outer membrane adhesin like proteiin	0	0	0	0	0	1	117925265	731	Mmc1_1970	type I secretion system ATPase	1	117923862	722	Mmc1_0548	ABC transporter related	4	117923861; 117924040; 117925264; 117926266	439; 455; 468; 443	Mmc1_0547; Mmc1_0730; Mmc1_1969; Mmc1_2986	HlyD family type I secretion membrane fusion protein; HlyD family type I secretion membrane fusion protein; HlyD family type I secretion membrane fusion protein; HlyD family type I secretion membrane fusion protein	5	117923860; 117924032; 117924286; 117925470; 117926270	444; 449; 375; 874; 434	Mmc1_0546; Mmc1_0722; Mmc1_0979; Mmc1_2180; Mmc1_2990	TolC family type I secretion outer membrane protein; TolC family type I secretion outer membrane protein; outer membrane efflux protein; TolC family type I secretion outer membrane protein; outer membrane efflux protein
342108	Magnetospirillum magneticum AMB-1	Alphaproteobacteria	5	65.1	-	Spiral	Yes	Microaerophilic	Aquatic	Mesophilic	-	No	0	7	83310367; 83310374; 83310376; 83311100; 83312398; 83312521; 83313155	5299; 3563; 1857; 3730; 1274; 9529; 1352	amb1268; amb1275; amb1277; amb2001; amb3299; amb3422; amb4056	large exoprotein; Type V secretory pathway; RTX toxins and related Ca2+-binding protein; Type V secretory pathway, adhesin AidA; RTX toxins and related Ca2+-binding protein; hypothetical protein amb3422; RTX toxins and related Ca2+-binding protein	0	0	0	0	0	0	0	0	0	0	0	0	0	0	0	4	83311477; 83312258; 83312575; 83313156	468; 443; 589; 461	amb2378; amb3159; amb3476; amb4057	membrane-fusion protein; membrane-fusion protein; membrane-fusion protein; multidrug resistance efflux pump; membrane-fusion protein	3	83311344; 83312160; 83312256	457; 531; 547	amb2245; amb3061; amb3157	Outer membrane protein; Outer membrane protein; Outer membrane protein
394221	Maricaulis maris MCS10	Alphaproteobacteria	3.37	62.7	-	Rod	Yes	Facultative	Aquatic	Mesophilic	20-25	No	0	3	114570054; 114570455; 114571037	1421; 1963; 1631	Mmar10_1504; Mmar10_1905; Mmar10_2493	cadherin; putative outer membrane adhesin like proteiin; serralysin	1	114571040	564	Mmar10_2496	ABC transporter related	0	0	0	0	0	0	0	0	0	0	1	114571039	436	Mmar10_2495	HlyD family type I secretion membrane fusion protein	1	114569554	462	Mmar10_1003	TolC family type I secretion outer membrane protein
400668	Marinomonas sp. MWYL1	Gammaproteobacteria	5.1	42.6	-	Rod	Yes	Aerobic	Aquatic	Mesophilic	-	No	0	1	152995878	5171	Mmwyl1_1854	hemolysin-type calcium-binding region	0	0	0	0	0	0	0	0	0	0	1	152996836	762	Mmwyl1_2824	ABC transporter related	2	152994821; 152996835	403; 443	Mmwyl1_0787; Mmwyl1_2823	HlyD family type I secretion membrane fusion protein; HlyD family type I secretion membrane fusion protein	2	152996895; 152998317	442; 501	Mmwyl1_2883; Mmwyl1_4322	TolC family type I secretion outer membrane protein; TolC family type I secretion outer membrane protein
266835	Mesorhizobium loti MAFF303099	Alphaproteobacteria	7.6	62.5	-	Rod	0	Aerobic	Multiple	Mesophilic	-	No	0	3	13471141; 13472325; 13475631	1018; 497; 495	mll1028; mll2585; mll6750	rhizobiocin rzcA; endo-1,3-1,4-beta-glycanase; HlyA protein	3	13471140; 13472324; 13475651	581; 581; 570	mll1027; mll2583; mlr6771	rhizobiocin secretion protein rspD; metalloprotease transporter; rhiziobicin secretion ABC transporter, RspD	0	0	0	0	0	0	0	0	0	0	4	13470793; 13471139; 13472323; 13475652	468; 434; 440; 447	mlr0589; mll1026; mll2582; mlr6772	secretion protein; rhizobiocin secretion protein rspE; metalloprotease transporter; rhiziobicin secretion ABC transporter, RspE	1	13471200	466	mll1107	outer membrane protein, nodT
266779	Mesorhizobium sp. BNC1	Alphaproteobacteria	4.94	61.1	-	Rod	Yes	Aerobic	Multiple	0	-	No	0	3	110632973; 110633148; 110633150	745; 2950; 795	Meso_0616; Meso_0791; Meso_0793	peptidase, metallopeptidases; heme peroxidase; hemolysin-type calcium-binding region	3	110632975; 110633149; 110634940	580; 592; 742	Meso_0618; Meso_0792; Meso_2599	type I secretion system ATPase; type I secretion system ATPase; type I secretion system ATPase	0	0	0	0	0	0	0	0	0	0	3	110632974; 110633151; 110634941	432; 433; 444	Meso_0617; Meso_0794; Meso_2600	HlyD family type I secretion membrane fusion protein; HlyD family type I secretion membrane fusion protein; HlyD family type I secretion membrane fusion protein	1	110633922	461	Meso_1569	TolC family type I secretion outer membrane protein
420662	Methylibium petroleiphilum PM1	Betaproteobacteria	4.6	68.8	-	Curved rod	Yes	Facultative	Aquatic	Mesophilic	30	0	0	1	124267066	1699	Mpe_A1877	hypothetical protein Mpe_A1877	0	0	0	0	0	0	0	0	0	0	1	124267064	721	Mpe_A1875	putative ABC transporter	1	124267065	475	Mpe_A1876	HlyD family secretion protein	2	124266233; 124267069	451; 492	Mpe_A1041; Mpe_A1880	type I secretion outer membrane efflux protein; outer membrane protein
265072	Methylobacillus flagellatus KT	Betaproteobacteria	3	55.7	-	Rod	Yes	Aerobic	Specialized	Mesophilic	30-42	0	0	2	91775702; 91776789	744; 1286	Mfla_1349; Mfla_2439	hemolysin-type calcium-binding region; hemolysin-type calcium-binding region	2	91775700; 91775701	568; 556	Mfla_1347; Mfla_1348	Type I secretion system ATPase, PrtD; Type I secretion system ATPase, PrtD	0	0	0	0	0	0	0	0	0	0	2	91775699; 91776787	462; 428	Mfla_1346; Mfla_2437	Type I secretion membrane fusion protein, HlyD; Type I secretion membrane fusion protein, HlyD	2	91775698; 91776884	455; 468	Mfla_1345; Mfla_2534	Type I secretion outer membrane protein, TolC; Type I secretion outer membrane protein, TolC
440085	Methylobacterium chloromethanicum CM4	Alphaproteobacteria	6.2	68.1	-	Rod	Yes	Aerobic	Terrestrial	Mesophilic	30	0	0	12	218528172; 218529033; 218529941; 218529943; 218530329; 218530744; 218531476; 218532142; 218532382; 218532383; 218532711; 218532895	2342; 485; 3587; 734; 2796; 361; 713; 540; 497; 475; 2342; 763	Mchl_0108; Mchl_1010; Mchl_1979; Mchl_1981; Mchl_2372; Mchl_2793; Mchl_3544; Mchl_4254; Mchl_4494; Mchl_4495; Mchl_4829; Mchl_5018	Animal heme peroxidase; Hemolysin-type calcium-binding region; Animal heme peroxidase; hemolysin-type calcium-binding region; 5'-Nucleotidase domain protein; Hemolysin-type calcium-binding region; hypothetical protein Mchl_3544; Hemolysin-type calcium-binding region; Hemolysin-type calcium-binding region; Hemolysin-type calcium-binding region; Animal heme peroxidase; Hemolysin-type calcium-bindin…	3	218529317; 218529942; 218530916	587; 588; 582	Mchl_1321; Mchl_1980; Mchl_2966	type I secretion system ATPase; type I secretion system ATPase; type I secretion system ATPase	0	0	0	0	0	0	0	0	0	0	3	218529318; 218529944; 218530917	458; 448; 448	Mchl_1322; Mchl_1982; Mchl_2967	type I secretion membrane fusion protein, HlyD family; type I secretion membrane fusion protein, HlyD family; type I secretion membrane fusion protein, HlyD family	1	218533037	488	Mchl_5161	type I secretion outer membrane protein, TolC family
419610	Methylobacterium extorquens PA1	Alphaproteobacteria	5.5	68.2	-	Rod	Yes	Facultative	Multiple	Mesophilic	25-30	No	0	15	163849586; 163849808; 163851089; 163851091; 163851832; 163851849; 163851992; 163852635; 163852934; 163852983; 163853285; 163853523; 163853524; 163853777; 163853954	357; 503; 3587; 741; 15831; 503; 361; 713; 462; 547; 540; 497; 475; 448; 781	Mext_0131; Mext_0358; Mext_1662; Mext_1664; Mext_2409; Mext_2426; Mext_2570; Mext_3220; Mext_3523; Mext_3576; Mext_3886; Mext_4126; Mext_4127; Mext_4380; Mext_4558	hemolysin-type calcium-binding region; hemolysin-type calcium-binding region; heme peroxidase; hemolysin-type calcium-binding region; hypothetical protein Mext_2409; hemolysin-type calcium-binding region; hemolysin-type calcium-binding region; hypothetical protein Mext_3220; hemolysin-type calcium-binding region; hemolysin-type calcium-binding region; hemolysin-type calcium-binding region; hemoly…	3	163850591; 163851090; 163852158	587; 588; 582	Mext_1161; Mext_1663; Mext_2739	type I secretion system ATPase; type I secretion system ATPase; type I secretion system ATPase	0	0	0	0	0	0	0	0	0	0	3	163850592; 163851092; 163852159	460; 448; 448	Mext_1162; Mext_1665; Mext_2740	HlyD family type I secretion membrane fusion protein; HlyD family type I secretion membrane fusion protein; HlyD family type I secretion membrane fusion protein	1	163854092	497	Mext_4696	TolC family type I secretion outer membrane protein
460265	Methylobacterium nodulans ORS 2060	Alphaproteobacteria	8.87	68.4	-	Rod	Yes	Aerobic	Host-associated	Mesophilic	-	No	0	18	220914827; 220914990; 220919616; 220920327; 220920528; 220920596; 220920832; 220921563; 220921927; 220922512; 220922519; 220925547; 220925703; 220926111; 220926572; 220926600; 220926622; 220927083	341; 460; 509; 686; 2668; 764; 621; 341; 1016; 4120; 340; 460; 621; 688; 526; 565; 547; 615	Mnod_7966; Mnod_8151; Mnod_8279; Mnod_0281; Mnod_0484; Mnod_0556; Mnod_0800; Mnod_1569; Mnod_1936; Mnod_2545; Mnod_2553; Mnod_5716; Mnod_5874; Mnod_6311; Mnod_6816; Mnod_6850; Mnod_6876; Mnod_7343	Hemolysin-type calcium-binding region; CHRD domain containing protein; Hemolysin-type calcium-binding region; protein of unknown function DUF839; glycerophosphoryl diester phosphodiesterase; proprotein convertase P; Hemolysin-type calcium-binding region; Hemolysin-type calcium-binding region; Endonuclease/exonuclease/phosphatase; hypothetical protein Mnod_2545; Hemolysin-type calcium-binding regi…	3	220914856; 220921949; 220922508	588; 739; 598	Mnod_8002; Mnod_1958; Mnod_2541	type I secretion system ATPase; type I secretion system ATPase; type I secretion system ATPase	1	220921949	739	Mnod_1958	type I secretion system ATPase	0	0	0	0	0	3	220914857; 220921948; 220922509	460; 511; 446	Mnod_8003; Mnod_1957; Mnod_2542	type I secretion membrane fusion protein, HlyD family; type I secretion membrane fusion protein, HlyD family; type I secretion membrane fusion protein, HlyD family	1	220926265	518	Mnod_6495	type I secretion outer membrane protein, TolC family
441620	Methylobacterium populi BJ001	Alphaproteobacteria	5.85	69.4	-	Rod	0	Aerobic	0	Mesophilic	20-30	0	0	9	188581620; 188581753; 188581789; 188582518; 188582787; 188583548; 188583795; 188583796; 188584260	14829; 361; 485; 371; 486; 546; 491; 480; 782	Mpop_2368; Mpop_2502; Mpop_2542; Mpop_3277; Mpop_3548; Mpop_4357; Mpop_4608; Mpop_4609; Mpop_5074	GLUG domain protein; Hemolysin-type calcium-binding region; Hemolysin-type calcium-binding region; hemolysin-type calcium-binding region; glycoside hydrolase family 16; Hemolysin-type calcium-binding region; Hemolysin-type calcium-binding region; Hemolysin-type calcium-binding region; Hemolysin-type calcium-binding region	3	188579545; 188581790; 188582106	587; 614; 577	Mpop_0270; Mpop_2543; Mpop_2861	type I secretion system ATPase; type I secretion system ATPase; type I secretion system ATPase	0	0	0	0	0	0	0	0	0	0	3	188579546; 188581791; 188582107	457; 437; 455	Mpop_0271; Mpop_2544; Mpop_2862	type I secretion membrane fusion protein, HlyD family; type I secretion membrane fusion protein, HlyD family; type I secretion membrane fusion protein, HlyD family	1	188584423	488	Mpop_5239	type I secretion outer membrane protein, TolC family
426355	Methylobacterium radiotolerans JCM 2831	Alphaproteobacteria	6.92	71	0	Rod	0	Aerobic	Host-associated	Mesophilic	-	No	None	1	170745629	1102	Mrad2831_6493	hemolysin-type calcium binding domain-containing protein	2	170745191; 170745559	587; 574	Mrad2831_5907; Mrad2831_6292	type I secretion system ATPase; type I secretion system ATPase	1	170745630	721	Mrad2831_6494	type I secretion system ATPase	0	0	0	0	0	3	170745190; 170745558; 170745631	454; 442; 479	Mrad2831_5906; Mrad2831_6291; Mrad2831_6495	HlyD family type I secretion membrane fusion protein; HlyD family type I secretion membrane fusion protein; HlyD family type I secretion membrane fusion protein	1	170751802	553	Mrad2831_5432	TolC family type I secretion outer membrane protein
426117	Methylobacterium sp. 4-46	Alphaproteobacteria	7.78	71.5	-	Rod	Yes	Facultative	Multiple	Mesophilic	-	No	0	7	170738486; 170739968; 170739969; 170739973; 170741024; 170741198; 170744308	534; 2105; 1795; 980; 351; 363; 260	M446_0122; M446_1696; M446_1697; M446_1701; M446_2816; M446_3007; M446_6263	hemolysin-type calcium-binding region; metallophosphoesterase; endonuclease/exonuclease/phosphatase; 5'-nucleotidase domain-containing protein; hemolysin-type calcium-binding region; hemolysin-type calcium-binding region; hemolysin-type calcium-binding region	4	170739573; 170740741; 170741500; 170741551	588; 581; 600; 579	M446_1274; M446_2512; M446_3317; M446_3382	type I secretion system ATPase; type I secretion system ATPase; type I secretion system ATPase; type I secretion system ATPase	1	170741976	741	M446_3820	type I secretion system ATPase	0	0	0	0	0	6	170739574; 170740742; 170741501; 170741552; 170741975; 170744700	460; 420; 447; 435; 514; 466	M446_1275; M446_2513; M446_3318; M446_3383; M446_3819; M446_6669	HlyD family type I secretion membrane fusion protein; HlyD family type I secretion membrane fusion protein; HlyD family type I secretion membrane fusion protein; HlyD family type I secretion membrane fusion protein; HlyD family type I secretion membrane fusion protein; HlyD family type I secretion membrane fusion protein	1	170743944	463	M446_5878	TolC family type I secretion outer membrane protein
395965	Methylocella silvestris BL2	Alphaproteobacteria	4.3	63.1	-	Rod	No	Aerobic	Terrestrial	Mesophilic	-	No	0	1	217978121	1306	Msil_1963	hypothetical protein Msil_1963	0	0	0	0	0	0	0	0	0	0	0	0	0	0	0	0	0	0	0	0	2	217977631; 217977852	480; 478	Msil_1453; Msil_1690	type I secretion outer membrane protein, TolC family; type I secretion outer membrane protein, TolC family
449447	Microcystis aeruginosa NIES-843	Cyanobacteria	5.8	42.3	0	Coccus	No	Aerobic	Aquatic	Mesophilic	-	Animal, Human	Cyanobacterial hepatotoxicosis, gastroenteritis, skin irritation	25	166362825; 166362841; 166363088; 166363981; 166363984; 166363993; 166364058; 166364474; 166364896; 166365040; 166365087; 166365599; 166365607; 166365707; 166366842; 166366917; 166367555; 166367763; 166367829; 166367965; 166368255; 166368587; 166368790; 166368792; 166368847	858; 1763; 836; 2534; 1692; 182; 702; 1107; 1049; 445; 1748; 1059; 308; 1289; 154; 1212; 328; 979; 1225; 910; 502; 1318; 894; 152; 1479	MAE_00840; MAE_01000; MAE_03470; MAE_12400; MAE_12430; MAE_12520; MAE_13170; MAE_17330; MAE_21550; MAE_22990; MAE_23460; MAE_28580; MAE_28660; MAE_29660; MAE_41010; MAE_41760; MAE_48140; MAE_50220; MAE_50880; MAE_52240; MAE_55140; MAE_58460; MAE_60490; MAE_60510; MAE_61060	hypothetical protein MAE_00840; hypothetical protein MAE_01000; putative calcium binding hemolysin protein; putative peptidase; hypothetical protein MAE_12430; calcium-binding protein; hypothetical protein MAE_13170; hypothetical protein MAE_17330; Na-Ca exchanger/integrin-beta; hypothetical protein MAE_22990; hypothetical protein MAE_23460; hypothetical protein MAE_28580; hypothetical protein MA…	0	0	0	0	0	2	166366326; 166368196	872; 989	MAE_35850; MAE_54550	ABC-transporter ATP-binding protein; ABC-transporter ATP-binding protein	0	0	0	0	0	2	166366327; 166368197	484; 636	MAE_35860; MAE_54560	hypothetical protein MAE_35860; hemolysin secretion protein	0	0	0	0	0
374833	Neisseria meningitidis 053442	Betaproteobacteria	2.2	51.7	-	Coccus	0	Aerobic	Host-associated	Mesophilic	-	Human	Meningitis and septicemia	2	161869517; 161870279	1302; 1302	NMCC_0531; NMCC_1320	iron-regulated protein FrpA, putative; iron-regulated protein FrpA, putative	0	0	0	0	0	1	161870276	742	NMCC_1317	ABC transporter family protein	0	0	0	0	0	1	161870585	475	NMCC_1651	periplasmic type I secretion system protein	1	161870584	467	NMCC_1650	periplasmic type I secretion system protein
272831	Neisseria meningitidis FAM18	Betaproteobacteria	2.2	51.6	-	Coccus	0	Aerobic	Host-associated	Mesophilic	35-37	Human	Meningitis and septicemia	1	121634380	2029	NMC0527	iron-regulated protein FrpC	0	0	0	0	0	1	121635103	742	NMC1342	putative cytolysin secretion ABC transporter	0	0	0	0	0	1	121635371	475	NMC1658	putative periplasmic type I secretion system protein	1	121635370	467	NMC1657	putative periplasmic type I secretion system protein
122586	Neisseria meningitidis MC58	Betaproteobacteria	2.3	51.5	-	Coccus	0	Aerobic	Host-associated	Mesophilic	35-37	Human	Meningitis and septicemia	3	15676490; 15677266; 15677274	1302; 400; 1829	NMB0585; NMB1405; NMB1415	putative iron-regulated protein FrpA; FrpA/C-related protein; iron-regulated protein FrpC	0	0	0	0	0	1	15677261	742	NMB1400	ABC transporter family protein	0	0	0	0	0	1	15677583	475	NMB1738	putative secretion protein	1	15677582	467	NMB1737	putative secretion protein
122587	Neisseria meningitidis Z2491	Betaproteobacteria	2.2	51.8	-	Coccus	0	Aerobic	Host-associated	Mesophilic	35-37	Human	Meningitis and septicemia	1	218768419	697	NMA1626	putative RTX-family exoprotein	0	0	0	0	0	1	218768413	742	NMA1620	putative cytolysin secretion ABC transporter	0	0	0	0	0	1	218768749	454	NMA1996	putative periplasmic type I secretion system protein	1	218768748	467	NMA1994	putative periplasmic type I secretion system protein
387092	Nitratiruptor sp. SB155-2	Epsilonproteobacteria	1.9	39.7	-	Rod	No	Anaerobic	Specialized	Thermophilic	-	0	0	4	152991131; 152991134; 152991135; 152991140	928; 1497; 1234; 609	NIS_1388; NIS_1391; NIS_1393; NIS_1398	hypothetical protein NIS_1388; hypothetical protein NIS_1391; hypothetical protein NIS_1393; hypothetical protein NIS_1398	1	152991145	569	NIS_1403	type I secretion system ATPase	0	0	0	0	0	0	0	0	0	0	1	152991144	428	NIS_1402	type I secretion system membrane fusion protein	0	0	0	0	0
323097	Nitrobacter hamburgensis X14	Alphaproteobacteria	5.01	61.6	-	Rod	Yes	Aerobic	Terrestrial	Mesophilic	-	No	0	1	92116628	370	Nham_1049	hemolysin-type calcium-binding region	2	92118445; 92118503	671; 667	Nham_2948; Nham_3026	Type I secretion system ATPase, PrtD; Type I secretion system ATPase, PrtD	2	92116630; 92118525	744; 740	Nham_1051; Nham_3048	ABC transporter related; ABC transporter related	0	0	0	0	0	4	92116631; 92118446; 92118502; 92118524	449; 447; 437; 477	Nham_1052; Nham_2949; Nham_3025; Nham_3047	Type I secretion membrane fusion protein, HlyD; Type I secretion membrane fusion protein, HlyD; Type I secretion membrane fusion protein, HlyD; Type I secretion membrane fusion protein, HlyD	1	92117371	487	Nham_1826	Type I secretion outer membrane protein, TolC
323098	Nitrobacter winogradskyi Nb-255	Alphaproteobacteria	3.4	62	-	Rod	Yes	Facultative	Terrestrial	Mesophilic	-	No	0	1	75674731	359	Nwi_0533	hemolysin-type calcium-binding region	1	75675155	668	Nwi_0962	type I secretion system ATPase, PrtD	1	75674733	744	Nwi_0535	ABC transporter, transmembrane region	0	0	0	0	0	2	75674734; 75675156	448; 447	Nwi_0536; Nwi_0963	type I secretion membrane fusion protein, HlyD; type I secretion membrane fusion protein, HlyD	1	75675626	490	Nwi_1434	type I secretion outer membrane protein, TolC
323261	Nitrosococcus oceani ATCC 19707	Gammaproteobacteria	3.54	50.3	0	Sphere, Ellipse	Yes	0	Aquatic	0	-	0	0	1	77165291	273	Noc_1816	hemolysin-type calcium-binding region	1	77165293	591	Noc_1818	Type I secretion system ATPase, PrtD	0	0	0	0	0	0	0	0	0	0	1	77165292	455	Noc_1817	Type I secretion membrane fusion protein, HlyD	1	77166074	450	Noc_2616	Type I secretion outer membrane protein, TolC
228410	Nitrosomonas europaea ATCC 19718	Betaproteobacteria	2.81	50.7	-	Coccobacillus	Yes	Aerobic	Multiple	Mesophilic	-	No	0	1	30248187	3064	NE0161	hemolysin-type calcium-binding domain-containing protein	0	0	0	0	0	0	0	0	0	0	1	30248185	736	NE0159	ABC transporter permease/ATP-binding protein	1	30248184	390	NE0158	putative hemolysin-type secretion transmembrane protein	2	30248067; 30248186	440; 458	NE0036; NE0160	Outer membrane efflux protein; Outer membrane efflux protein
436308	Nitrosopumilus maritimus SCM1	Crenarchaeota	1.6	34.2	0	Rod	No	Aerobic	Aquatic	Mesophilic	-	No	0	1	161527985	525	Nmar_0477	NHL repeat-containing protein	0	0	0	0	0	0	0	0	0	0	0	0	0	0	0	0	0	0	0	0	0	0	0	0	0
63737	Nostoc punctiforme PCC 73102	Cyanobacteria	9.01	41.4	0	Filament	Yes	Aerobic	Multiple	0	-	No	0	27	186680725; 186680837; 186680885; 186680929; 186681363; 186681688; 186681878; 186681905; 186682392; 186682747; 186683198; 186683267; 186683359; 186683528; 186683544; 186683838; 186684725; 186684782; 186684962; 186685458; 186686275; 186686597; 186686598; 186686599; 186686966; 186687000; 186687164	725; 1241; 976; 395; 691; 717; 2156; 1673; 707; 2999; 1181; 1360; 442; 1687; 861; 401; 522; 1597; 1434; 817; 826; 890; 2068; 1417; 1001; 2495; 1420	Npun_F0183; Npun_F0305; Npun_F0356; Npun_F0402; Npun_R0879; Npun_F1217; Npun_F1424; Npun_F1457; Npun_R2018; Npun_R2439; Npun_R2919; Npun_F3015; Npun_R3154; Npun_R3354; Npun_F3370; Npun_R3701; Npun_F4619; Npun_F4679; Npun_F4869; Npun_R5402; Npun_R6244; Npun_R6592; Npun_R6593; Npun_R6594; Npun_AF263; Npun_DR001; Npun_BF132	FG-GAP repeat-containing protein; Na-Ca exchanger/integrin-beta4; hemolysin-type calcium-binding region; hypothetical protein Npun_F0402; hypothetical protein Npun_R0879; hemolysin-type calcium-binding region; putative outer membrane adhesin like proteiin; putative outer membrane adhesin like proteiin; hemolysin-type calcium-binding region; Na-Ca exchanger/integrin-beta4; hemolysin-type calcium-b…	0	0	0	0	0	5	186681349; 186683550; 186683671; 186685933; 186686590	871; 909; 1034; 981; 1002	Npun_R0865; Npun_F3378; Npun_F3519; Npun_F5890; Npun_R6585	type I secretion system ATPase; cyclic nucleotide-regulated ABC bacteriocin/lantibiotic exporter; cyclic nucleotide-regulated ABC bacteriocin/lantibiotic exporter; cyclic nucleotide-regulated ABC bacteriocin/lantibiotic exporter; cyclic nucleotide-regulated ABC bacteriocin/lantibiotic exporter	0	0	0	0	0	5	186681343; 186683551; 186683672; 186685935; 186686589	493; 507; 515; 512; 527	Npun_F0859; Npun_F3379; Npun_F3521; Npun_F5892; Npun_R6584	secretion protein HlyD family protein; secretion protein HlyD family protein; secretion protein HlyD family protein; secretion protein HlyD family protein; secretion protein HlyD family protein	0	0	0	0	0
103690	Nostoc sp. PCC 7120	Cyanobacteria	7.21	41.3	0	Filament	Yes	Aerobic	Multiple	Mesophilic	-	No	0	17	17227770; 17227771; 17227772; 17227786; 17227860; 17228286; 17228898; 17230146; 17230147; 17230285; 17230838; 17231151; 17231564; 17231730; 17233144; 17233317; 17233320	826; 1027; 2348; 656; 900; 993; 556; 1417; 3262; 681; 1428; 589; 493; 1821; 3083; 268; 4936	all0274; all0275; alr0276; alr0290; all0364; alr0791; alr1403; all2654; all2655; all2793; all3346; alr3659; alr4072; alr4238; all7128; alr7301; alr7304	hypothetical protein all0274; glycerophosphoryl diester phosphodiesterase; hypothetical protein alr0276; hypothetical protein alr0290; hypothetical protein all0364; outer membrane secretion protein; hypothetical protein alr1403; hypothetical protein all2654; hypothetical protein all2655; hypothetical protein all2793; hypothetical protein all3346; hypothetical protein alr3659; hypothetical protein…	0	0	0	0	0	6	17229106; 17229419; 17230168; 17230309; 17231731; 62946412	893; 1011; 989; 1044; 1003; 975	alr1614; alr1927; all2676; alr2817; alr4239; all7315	toxin secretion ABC transporter ATP-binding protein; ABC transporter ATP-binding protein; toxin secretion ABC transporter ATP-binding protein; heterocyst differentiation protein; toxin secretion ABC transporter ATP-binding protein; ABC transporter ATP-binding protein, hemolysin secretion protein	0	0	0	0	0	5	17229420; 17230167; 17231732; 17232796; 62946411	512; 507; 523; 498; 500	alr1928; all2675; alr4240; all5304; all7314	hypothetical protein alr1928; hypothetical protein all2675; RTX toxin transporter; hypothetical protein all5304; hemolysin secretion protein	0	0	0	0	0
279238	Novosphingobium aromaticivorans DSM 12444	Alphaproteobacteria	4.23	65.1	-	Rod	Yes	Aerobic	Multiple	0	-	No	0	4	87198554; 87199365; 87199636; 87200513	448; 687; 1202; 462	Saro_0530; Saro_1344; Saro_1619; Saro_2500	hypothetical protein Saro_0530; hypothetical protein Saro_1344; cadherin; hypothetical protein Saro_2500	1	87198269	592	Saro_0244	Type I secretion system ATPase, PrtD	0	0	0	0	0	0	0	0	0	0	1	87198270	446	Saro_0245	Type I secretion membrane fusion protein, HlyD	2	87198212; 87198271	485; 538	Saro_0186; Saro_0246	Type I secretion outer membrane protein, TolC; Type I secretion outer membrane protein, TolC
439375	Ochrobactrum anthropi ATCC 49188	Alphaproteobacteria	5.22	56.1	0	0	0	0	Terrestrial	Mesophilic	-	Human	Opportunistic infections	2	153010110; 153010756	518; 219	Oant_2786; Oant_3435	hemolysin-type calcium-binding region; hemolysin-type calcium-binding region	2	153010758; 153011294	591; 572	Oant_3437; Oant_3974	type I secretion system ATPase; type I secretion system ATPase	0	0	0	0	0	0	0	0	0	0	2	153010757; 153011293	471; 479	Oant_3436; Oant_3973	HlyD family type I secretion membrane fusion protein; HlyD family type I secretion membrane fusion protein	1	153009573	455	Oant_2243	TolC family type I secretion outer membrane protein
504832	Oligotropha carboxidovorans OM5	Alphaproteobacteria	3.7	62.4	-	Rod	0	0	Multiple	Mesophilic	-	No	0	1	209885164	3288	OCAR_6038	vcbS	0	0	0	0	0	0	0	0	0	0	1	209885167	738	OCAR_6041	ABC transporter HlyB/MsbA family	1	209885166	417	OCAR_6040	type I secretion membrane fusion protein, HlyD	3	209885168; 209885210; 209885776	555; 469; 453	OCAR_6042; OCAR_6087; OCAR_6657	type I secretion outer membrane protein, TolC; type I secretion outer membrane protein, TolC family; type I secretion outer membrane protein, TolC
452637	Opitutus terrae PB90-1	Other Bacteria	6	65.3	0	Coccus	Yes	Anaerobic	Aquatic	Mesophilic	-	No	0	1	182415771	1083	Oter_3963	hypothetical protein Oter_3963	0	0	0	0	0	0	0	0	0	0	0	0	0	0	0	0	0	0	0	0	0	0	0	0	0
318586	Paracoccus denitrificans PD1222	Alphaproteobacteria	5.25	66.8	-	Sphere, Rod	No	Aerobic	Multiple	Mesophilic	25-30	No	0	11	119383048; 119383312; 119383549; 119383574; 119383585; 119384399; 119384532; 119384856; 119385192; 119385485; 119387287	589; 1079; 300; 820; 571; 260; 421; 946; 561; 309; 245	Pden_0294; Pden_0560; Pden_0797; Pden_0822; Pden_0833; Pden_1662; Pden_1795; Pden_2124; Pden_2465; Pden_2761; Pden_4562	hemolysin-type calcium-binding region; hemolysin-type calcium-binding region; hypothetical protein Pden_0797; peptidase domain-containing protein; hemolysin-type calcium-binding region; hemolysin-type calcium-binding region; Allergen V5/Tpx-1 family protein; hemolysin-type calcium-binding region; hemolysin-type calcium-binding region; type I secretion target repeat-containing protein; hemolysin-t…	2	119384768; 119387041	580; 663	Pden_2036; Pden_4336	type I secretion system ATPase; type I secretion system ATPase	0	0	0	0	0	1	119385141	765	Pden_2413	ABC transporter related	3	119384769; 119385140; 119387040	477; 399; 443	Pden_2037; Pden_2412; Pden_4335	HlyD family type I secretion membrane fusion protein; HlyD family type I secretion membrane fusion protein; HlyD family type I secretion membrane fusion protein	1	119385451	464	Pden_2727	TolC family type I secretion outer membrane protein
218491	Pectobacterium atrosepticum SCRI1043	Gammaproteobacteria	5.06	51	-	Rod	Yes	Facultative	Multiple	Mesophilic	27-30	Plant	Soft rot disease of potatoes	2	50121709; 50122188	469; 4558	ECA2785; ECA3266	metalloprotease; putative hemagglutinin/hemolysin-related protein	2	50120471; 50121707	619; 575	ECA1536; ECA2783	Type I secretion ATP-binding protein; protease secretion ATP-binding protein	0	0	0	0	0	2	50120036; 50122190	714; 738	ECA1097; ECA3268	putative type I secretion protein, ATP-binding protein; putative toxin secretion ATP-binding protein	4	50120035; 50120470; 50121706; 50122191	389; 452; 442; 453	ECA1096; ECA1535; ECA2782; ECA3269	putative type I secretion protein; HlyD family secretion protein; protease secretion protein; HlyD family secretion protein	5	50120037; 50120469; 50121705; 50122189; 161501883	480; 456; 448; 450; 464	ECA1098; ECA1534; ECA2781; ECA3267; ECA0330	putative type I secretion protein; outer membrane secretion protein; protease secretion protein; agglutination protein; outer membrane channel protein
338966	Pelobacter propionicus DSM 2379	Deltaproteobacteria	4.23	58.5	-	Rod	No	Anaerobic	Multiple	Mesophilic	30	No	None	2	118580784; 118580785	2954; 510	Ppro_2370; Ppro_2371	Ig family protein; hypothetical protein Ppro_2371	0	0	0	0	0	1	118580783	743	Ppro_2369	type I secretion system ATPase	0	0	0	0	0	1	118580782	447	Ppro_2368	HlyD family type I secretion membrane fusion protein	2	118577314; 118580781	419; 495	Ppro_3710; Ppro_2367	outer membrane efflux protein; outer membrane efflux protein
319225	Pelodictyon luteolum DSM 273	Bacteroidetes/Chlorobi	2.36	57.3	-	Rod, Oval	No	Anaerobic	Multiple	Mesophilic	25	No	0	2	78186267; 78186268	7284; 1586	Plut_0379; Plut_0380	VCBS; VCBS	2	78186557; 78186558	572; 563	Plut_0679; Plut_0680	Type I secretion system ATPase, PrtD; Type I secretion system ATPase, PrtD	0	0	0	0	0	1	78186269	718	Plut_0381	ATPase	2	78186271; 78186559	468; 393	Plut_0383; Plut_0681	Type I secretion membrane fusion protein, HlyD; metalloprotease secretion protein	2	78186263; 78186560	667; 443	Plut_0375; Plut_0682	Outer membrane protein-like; Outer membrane protein-like
324925	Pelodictyon phaeoclathratiforme BU-1	Bacteroidetes/Chlorobi	3	48.1	-	Rod	No	Anaerobic	Multiple	Mesophilic	15-25	No	0	3	194335832; 194337579; 194337580	1134; 1099; 1971	Ppha_0714; Ppha_2594; Ppha_2596	Cadherin; Hemolysin-type calcium-binding region; Hemolysin-type calcium-binding region	2	194335530; 194335531	573; 570	Ppha_0378; Ppha_0379	type I secretion system ATPase; type I secretion system ATPase	1	194335757	1016	Ppha_0635	cyclic nucleotide-regulated ABC bacteriocin/lantibiotic exporter	0	0	0	0	0	1	194335532	393	Ppha_0380	secretion protein HlyD family protein	2	194335533; 194335755	445; 484	Ppha_0381; Ppha_0633	type I secretion outer membrane protein, TolC family; type I secretion outer membrane protein, TolC family
450851	Phenylobacterium zucineum HLK1	Alphaproteobacteria	4.38	71.1	-	Rod	Yes	Aerobic	Host-associated	Mesophilic	37	Human	0	24	197103349; 197103699; 197103830; 197103956; 197103998; 197104321; 197104477; 197104571; 197104660; 197104757; 197104758; 197104872; 197104932; 197105012; 197105325; 197105378; 197105625; 197105753; 197106116; 197106117; 197106217; 197106218; 197106561; 197106755	494; 546; 332; 636; 449; 391; 802; 1388; 1836; 773; 685; 758; 494; 437; 737; 662; 282; 393; 449; 472; 323; 313; 450; 551	PHZ_p0209; PHZ_c0233; PHZ_c0364; PHZ_c0490; PHZ_c0532; PHZ_c0855; PHZ_c1011; PHZ_c1105; PHZ_c1194; PHZ_c1291; PHZ_c1292; PHZ_c1406; PHZ_c1467; PHZ_c1549; PHZ_c1862; PHZ_c1915; PHZ_c2162; PHZ_c2291; PHZ_c2655; PHZ_c2656; PHZ_c2756; PHZ_c2757; PHZ_c3100; PHZ_c3294	hemolysin-type calcium-binding region protein; hypothetical protein PHZ_c0233; hypothetical protein PHZ_c0364; hemolysin-type calcium-binding region protein; hypothetical protein PHZ_c0532; hypothetical protein PHZ_c0855; hypothetical protein PHZ_c1011; endo-1,3-1,4-beta-glycanase, C-terminal secretion signal protein; Hemolysin-type calcium-binding region; endo-1,3-1,4-beta-glycanase, C-terminal …	1	197103954	576	PHZ_c0488	RsaA secretion system, ATP-binding protein RsaD	0	0	0	0	0	0	0	0	0	0	1	197103955	416	PHZ_c0489	RsaA secretion system, membrane protein RsaE rsaE	2	197103388; 197104808	518; 512	PHZ_p0248; PHZ_c1342	type I secretion outer membrane protein; type I secretion outer membrane protein, TolC
298386	Photobacterium profundum SS9	Gammaproteobacteria	6.38	41.7	-	Rod	Yes	Facultative	Multiple	Psychrophilic	15	No	0	1	54302270	4684	PBPRB0590	hypotetical protein	0	0	0	0	0	0	0	0	0	0	1	54302259	708	PBPRB0579	putative toxin secretion ATP-binding protein	2	54302264; 54303423	476; 445	PBPRB0584; PBPRB1756	HlyD family secretion protein; hypothetical protein PBPRB1756	4	54302051; 54302263; 54303425; 54307663	432; 437; 507; 428	PBPRB0371; PBPRB0583; PBPRB1758; PBPRA0450	putative outer membrane protein TolC; putative agglutination protein; ABC-transporter outer membrane protein; outer membrane channel protein
243265	Photorhabdus luminescens subsp. laumondii TTO1	Gammaproteobacteria	5.69	42.8	-	Rod	Yes	Facultative	Host-associated	Mesophilic	-	Insect	Toxemia and septicemia	7	37524644; 37524656; 37525303; 37525304; 37526221; 37527100; 37527201	2123; 480; 3672; 4070; 617; 3528; 3531	plu0643; plu0655; plu1341; plu1344; plu2313; plu3217; plu3324	hypothetical protein plu0643; alkaline metalloprotease precursor PrtA; hypothetical protein plu1341; hypothetical protein plu1344; hypothetical protein plu2313; hypothetical protein plu3217; hypothetical protein plu3324	1	37524658	576	plu0657	ATP-binding protein PrtB	5	37524635; 37525297; 37525299; 37527013; 37527015	711; 716; 701; 706; 719	plu0634; plu1331; plu1333; plu3125; plu3127	hypothetical protein plu0634; hypothetical protein plu1331; RTX toxin ABC transporter (IM-ABC) protein RtxB; hypothetical protein plu3125; hypothetical protein plu3127	0	0	0	0	0	4	37524636; 37524659; 37525298; 37527014	471; 444; 451; 462	plu0635; plu0658; plu1332; plu3126	hypothetical protein plu0635; membrane fusion protein PrtC; RTX toxin ABC transporter protein (MFP) RtxD; hypothetical protein plu3126	2	37524660; 37527809	458; 457	plu0659; plu3954	Outer membrane protein PrtD; outer membrane channel protein
296591	Polaromonas sp. JS666	Betaproteobacteria	5.9	62	-	Rod	No	Aerobic	Multiple	Mesophilic	20	No	None	3	91786215; 91786217; 91790750	1806; 1350; 2097	Bpro_0304; Bpro_0306; Bpro_4929	hypothetical protein Bpro_0304; hypothetical protein Bpro_0306; hemolysin-type calcium-binding region	1	91790749	585	Bpro_4928	Type I secretion system ATPase, PrtD	1	91786919	739	Bpro_1020	Type I secretion system ATPase, HlyB	1	91786211	721	Bpro_0300	ABC transporter related	3	91786212; 91786920; 91790748	471; 444; 349	Bpro_0301; Bpro_1021; Bpro_4927	Type I secretion membrane fusion protein, HlyD; Type I secretion membrane fusion protein, HlyD; secretion protein HlyD	5	91786221; 91786622; 91786921; 91787546; 91790747	607; 658; 489; 453; 427	Bpro_0310; Bpro_0720; Bpro_1022; Bpro_1664; Bpro_4926	Type I secretion outer membrane protein, TolC; Type I secretion outer membrane protein, TolC; Type I secretion outer membrane protein, TolC; Type I secretion outer membrane protein, TolC; Type I secretion outer membrane protein, TolC
146891	Prochlorococcus marinus str. AS9601	Cyanobacteria	1.7	31.3	-	0	0	0	Aquatic	Mesophilic	-	No	None	1	123968968	4723	A9601_14361	hypothetical protein A9601_14361	0	0	0	0	0	1	123968963	968	A9601_14311	hypothetical protein A9601_14311	0	0	0	0	0	0	0	0	0	0	0	0	0	0	0
59922	Prochlorococcus marinus str. MIT 9303	Cyanobacteria	2.7	50	-	Oval	No	0	Aquatic	Mesophilic	-	No	None	18	124021808; 124021838; 124022164; 124022328; 124022985; 124023627; 124023629; 124023789; 124023792; 124023820; 124023821; 124024193; 124024196; 124024199; 124024271; 124024274; 124024415; 124024601	373; 531; 299; 277; 339; 693; 479; 2082; 486; 484; 741; 574; 615; 669; 1111; 1121; 715; 934	P9303_00951; P9303_01251; P9303_04541; P9303_06181; P9303_12801; P9303_19271; P9303_19291; P9303_20961; P9303_20991; P9303_21271; P9303_21281; P9303_25041; P9303_25071; P9303_25101; P9303_25821; P9303_25851; P9303_27271; P9303_29131	hypothetical protein P9303_00951; hypothetical protein P9303_01251; hypothetical protein P9303_04541; hypothetical protein P9303_06181; hypothetical protein P9303_12801; hypothetical protein P9303_19271; hypothetical protein P9303_19291; hemolysin-type calcium-binding domain-containing protein; hypothetical protein P9303_20991; hypothetical protein P9303_21271; hypothetical protein P9303_21281; h…	1	124021801	975	P9303_00861	ABC transporter, multi drug efflux family protein	2	124021801; 124021842	975; 986	P9303_00861; P9303_01291	ABC transporter, multi drug efflux family protein; hypothetical protein P9303_01291	0	0	0	0	0	1	124021800	391	P9303_00851	transporter component	0	0	0	0	0
74547	Prochlorococcus marinus str. MIT 9313	Cyanobacteria	2.41	50.7	0	Oval	No	0	Aquatic	Mesophilic	-	0	0	3	33862529; 33862645; 33864144	1765; 195; 257	PMT0256; PMT0372; PMT1878	hemolysin-type calcium-binding domain-containing protein; hemolysin-type calcium-binding protein; hemolysin-type calcium-binding protein	1	33862350	975	PMT0077	multidrug ABC transporter	2	33862350; 33862366	975; 981	PMT0077; PMT0093	multidrug ABC transporter; multidrug efflux family ABC transporter	0	0	0	0	0	2	33862349; 33862367	391; 461	PMT0076; PMT0094	transporter component; transporter for efflux	0	0	0	0	0
167555	Prochlorococcus marinus str. NATL1A	Cyanobacteria	1.9	35	-	0	0	0	Aquatic	Mesophilic	-	No	0	3	124024797; 124024815; 124026810	1584; 595; 2178	NATL1_00841; NATL1_01021; NATL1_21051	hypothetical protein NATL1_00841; hypothetical protein NATL1_01021; hypothetical protein NATL1_21051	0	0	0	0	0	1	124026806	930	NATL1_21011	ATPase	0	0	0	0	0	0	0	0	0	0	0	0	0	0	0
59920	Prochlorococcus marinus str. NATL2A	Cyanobacteria	1.8	35.1	-	Oval	No	0	Aquatic	Mesophilic	-	0	0	4	72382573; 72382575; 72382584; 72383065	1821; 1543; 615; 1037	PMN2A_0734; PMN2A_0736; PMN2A_0745; PMN2A_1227	hypothetical protein PMN2A_0734; hypothetical protein PMN2A_0736; hypothetical protein PMN2A_0745; hypothetical protein PMN2A_1227	0	0	0	0	0	1	72383062	980	PMN2A_1224	ATPase	0	0	0	0	0	0	0	0	0	0	0	0	0	0	0
290512	Prosthecochloris aestuarii DSM 271	Bacteroidetes/Chlorobi	2.57	50.1	-	Coccus	No	0	Aquatic	Mesophilic	30	No	None	1	194333615	5009	Paes_0782	von Willebrand factor type A	2	194334994; 194334995	576; 582	Paes_2205; Paes_2206	type I secretion system ATPase; type I secretion system ATPase	0	0	0	0	0	1	194333618	720	Paes_0785	type I secretion system ATPase	2	194333619; 194334993	472; 392	Paes_0786; Paes_2204	type I secretion membrane fusion protein, HlyD family; secretion protein HlyD family protein	2	194333617; 194334992	491; 441	Paes_0784; Paes_2203	type I secretion outer membrane protein, TolC family; type I secretion outer membrane protein, TolC family
529507	Proteus mirabilis HI4320	Gammaproteobacteria	4.14	38.9	-	Rod	Yes	Aerobic	Host-associated	Mesophilic	37	Human	Encephalitis, urinary tract infections, surgical wound infections, pyelonephritis, pneumonia, septicemia	7	197283919; 197284187; 197284188; 197284189; 197284190; 197284192; 197285892	2776; 491; 687; 654; 654; 649; 4620	PMI0004; PMI0279; PMI0281; PMI0282; PMI0283; PMI0285; PMI2043	RTX-family protein; metalloprotease; metalloprotease; metalloprotease; metalloprotease; metalloprotease; toxin	1	197284186	579	PMI0278	Type I secretion ATP-binding protein	2	197285879; 197285881	690; 707	PMI2028; PMI2030	toxin transporter; toxin transporter	0	0	0	0	0	2	197284185; 197285880	441; 454	PMI0277; PMI2029	type I secretion protein; HlyD-family toxin secretion protein	2	197284184; 197286195	450; 465	PMI0276; PMI2349	type I secretion outer membrane protein; outer membrane protein TolC precursor
557722	Pseudomonas aeruginosa LESB58	Gammaproteobacteria	6.6	66.3	-	Rod	Yes	Aerobic	Multiple	Mesophilic	-	Human	Lung infections	2	218892168; 218892777	2714; 479	PLES_34491; PLES_40631	hypothetical protein PLES_34491; alkaline metalloproteinase precursor	2	218890395; 218892780	596; 593	PLES_16551; PLES_40661	transport protein HasD; alkaline protease secretion protein AprD	0	0	0	0	0	1	218892166	723	PLES_34471	putative ATP-binding/permease fusion ABC transporter	3	218890396; 218892165; 218892779	443; 395; 432	PLES_16561; PLES_34461; PLES_40651	metalloprotease secretion protein; putative secretion protein; alkaline protease secretion protein AprE	3	218890397; 218892778; 218894071	451; 481; 482	PLES_16571; PLES_40641; PLES_53621	putative outer membrane protein precursor; Alkaline protease secretion outer membrane protein AprF precursor; putative outer membrane protein precursor
381754	Pseudomonas aeruginosa PA7	Gammaproteobacteria	6.6	66.4	-	Rod	Yes	Aerobic	Multiple	Mesophilic	25-30	Human	Opportunistic infections	1	152986695	479	PSPA7_4143	alkaline metalloproteinase precursor	2	152986442; 152987685	595; 593	PSPA7_1723; PSPA7_4146	transport protein HasD; alkaline protease secretion protein AprD	0	0	0	0	0	1	152989085	713	PSPA7_3410	putative ATP-binding/permease fusion ABC transporter	3	152984404; 152985262; 152986009	395; 443; 432	PSPA7_3409; PSPA7_1724; PSPA7_4145	putative secretion protein; metalloprotease secretion protein; alkaline protease secretion protein AprE	3	152983642; 152988088; 152988240	477; 451; 481	PSPA7_4144; PSPA7_1726; PSPA7_5705	alkaline protease secretion protein AprF; secretion protein; outer membrane efflux protein
208964	Pseudomonas aeruginosa PAO1	Gammaproteobacteria	6.3	66.6	-	Rod	Yes	Aerobic	Multiple	Mesophilic	25-30	Human	Opportunistic infections	2	15596446; 15597071	479; 2468	PA1249; PA1874	alkaline metalloproteinase precursor; hypothetical protein PA1874	2	15596443; 15598602	593; 600	PA1246; PA3406	alkaline protease secretion protein AprD; transport protein HasD	0	0	0	0	0	1	15597073	723	PA1876	putative ATP-binding/permease fusion ABC transporter	3	15596444; 15597074; 15598601	432; 395; 443	PA1247; PA1877; PA3405	alkaline protease secretion protein AprE; putative secretion protein; metalloprotease secretion protein	3	15596445; 15598600; 15600167	481; 451; 482	PA1248; PA3404; PA4974	alkaline protease secretion outer membrane protein AprF precursor; outer membrane protein precursor; outer membrane protein precursor
208963	Pseudomonas aeruginosa UCBPP-PA14	Gammaproteobacteria	6.54	66.3	-	Rod	Yes	Aerobic	Multiple	Mesophilic	25-30	Human, Animal, Plant	Opportunistic infections	2	116049201; 116049828	479; 2456	PA14_48060; PA14_40260	alkaline metalloproteinase precursor; hypothetical protein PA14_40260	2	116051425; 116054421	596; 593	PA14_20030; PA14_48115	transport protein HasD; alkaline protease secretion protein AprD	0	0	0	0	0	1	116049830	723	PA14_40240	putative ATP-binding/permease fusion ABC transporter	3	116049199; 116049831; 116051424	432; 395; 443	PA14_48100; PA14_40230; PA14_20040	alkaline protease secretion protein AprE; putative secretion protein; metalloprotease secretion protein	3	116049200; 116051423; 116053122	481; 451; 482	PA14_48090; PA14_20050; PA14_65750	alkaline protease secretion outer membrane protein AprF precursor; putative outer membrane protein; putative outer membrane efflux protein precursor
384676	Pseudomonas entomophila L48	Gammaproteobacteria	5.9	64.2	0	0	0	0	Multiple	0	-	Insect	Cellular destruction	4	104779436; 104780724; 104781322; 104782921	5862; 485; 616; 2350	PSEEN0141; PSEEN1550; PSEEN2195; PSEEN3925	surface adhesion protein; alkaline metalloprotease precursor AprA; triacylglycerol lipase; RTX toxin	2	104780726; 104783707	573; 584	PSEEN1552; PSEEN4764	alkaline protease (aprA) secretion protein aprD; heme acquisition ABC transporter HasD, ATP binding protein	0	0	0	0	0	2	104779438; 104782923	718; 714	PSEEN0144; PSEEN3928	type I toxin efflux ATP-binding protein; multidrug/toxin efflux protein, ATP binding and membrane protein	4	104779439; 104780727; 104782924; 104783706	458; 430; 451; 446	PSEEN0145; PSEEN1553; PSEEN3929; PSEEN4763	type I toxin efflux membrane fusion protein; alkaline protease (aprA) secretion protein aprE; Type I secretion membrane fusion protein, HlyD; heme acquisition transporter, membrane fusion protein HasE	5	104779437; 104780728; 104782922; 104783705; 104783903	445; 449; 457; 444; 478	PSEEN0143; PSEEN1554; PSEEN3927; PSEEN4762; PSEEN4979	type I toxin efflux outer membrane protein TolC; alkaline protease AprA; Type I secretion outer membrane protein, TolC; heme acquisition outer membrane efflux protein HasF; Type I efflux secretion system outer membrane protein, TolC
205922	Pseudomonas fluorescens Pf0-1	Gammaproteobacteria	6.4	60.5	-	Rod	Yes	Aerobic	Multiple	Mesophilic	-	No	0	9	77456361; 77457690; 77457736; 77458903; 77458910; 77458911; 77459585; 77460468; 77460926	5218; 2887; 1628; 486; 562; 617; 468; 1213; 1133	Pfl01_0133; Pfl01_1463; Pfl01_1509; Pfl01_2678; Pfl01_2685; Pfl01_2686; Pfl01_3363; Pfl01_4247; Pfl01_4705	von Willebrand factor, type A; VCBS; hemolysin-type calcium-binding region; epralysin. metallo peptidase. MEROPS family M10B; triacylglycerol lipase; lipase, class 3; epralysin. metallo peptidase. MEROPS family M10B; hemolysin-type calcium-binding region; peptidase M10A and M12B, matrixin and adamalysin	1	77458905	595	Pfl01_2680	Type I secretion system ATPase, PrtD	0	0	0	0	0	2	77456363; 77457688	721; 719	Pfl01_0135; Pfl01_1461	ABC transporter-like; ABC transporter, transmembrane region	3	77456364; 77457687; 77458906	455; 453; 449	Pfl01_0136; Pfl01_1460; Pfl01_2681	Type I secretion membrane fusion protein, HlyD; Type I secretion membrane fusion protein, HlyD; Type I secretion membrane fusion protein, HlyD	4	77456362; 77456719; 77457689; 77458907	450; 477; 452; 451	Pfl01_0134; Pfl01_0491; Pfl01_1462; Pfl01_2682	Type I secretion outer membrane protein, TolC; Type I secretion outer membrane protein, TolC; Type I secretion outer membrane protein, TolC; Type I secretion outer membrane protein, TolC
220664	Pseudomonas fluorescens Pf-5	Gammaproteobacteria	7.1	63.3	-	Rod	Yes	Aerobic	Multiple	Mesophilic	25-30	No	0	5	70729851; 70730566; 70730569; 70730574; 70733640	515; 617; 563; 482; 4920	PFL_2483; PFL_3202; PFL_3205; PFL_3210; PFL_0133	protease PrtA; secreted hemolysin-type calcium-binding bacteriocin, putative; secreted hemolysin-type calcium-binding bacteriocin, putative; protease PrtA; calcium-binding outer membrane-like protein	2	70730572; 70732681	593; 598	PFL_3208; PFL_5376	ABC transporter, ATP-binding protein; ABC transporter, ATP-binding protein	2	70730347; 70730349	713; 719	PFL_2980; PFL_2982	RTX toxin transporter; toxin secretion ABC transporter protein	1	70733642	717	PFL_0135	toxin secretion ATP-binding protein	4	70730348; 70730571; 70732680; 70733643	462; 438; 449; 455	PFL_2981; PFL_3207; PFL_5375; PFL_0136	RTX toxin transporter; ABC transporter, periplasmic substrate-binding protein; ABC transporter, periplasmic substrate-binding protein; HlyD family secretion protein	5	70730351; 70730570; 70732679; 70733641; 70734041	497; 449; 446; 450; 476	PFL_2984; PFL_3206; PFL_5374; PFL_0134; PFL_0537	outer membrane efflux protein; ABC transporter, permease protein; ABC transporter, permease protein; agglutination protein; outer membrane efflux protein
399739	Pseudomonas mendocina ymp	Gammaproteobacteria	5.1	64.7	-	Rod	Yes	Aerobic	Multiple	0	-	Human	Spondylodiscitis (rare)	5	146305756; 146305757; 146306837; 146309236; 146309556	1764; 851; 3184; 369; 1134	Pmen_0721; Pmen_0722; Pmen_1806; Pmen_4222; Pmen_4542	hemolysin-type calcium-binding region; hemolysin-type calcium-binding region; hemolysin-type calcium-binding region; hypothetical protein Pmen_4222; serralysin	1	146305755	572	Pmen_0720	type I secretion system ATPase	0	0	0	0	0	1	146306834	716	Pmen_1803	ABC transporter related	2	146305754; 146306833	438; 452	Pmen_0719; Pmen_1802	HlyD family type I secretion membrane fusion protein; HlyD family type I secretion membrane fusion protein	3	146305645; 146305753; 146306835	480; 442; 451	Pmen_0610; Pmen_0718; Pmen_1804	TolC family type I secretion outer membrane protein; TolC family type I secretion outer membrane protein; TolC family type I secretion outer membrane protein
351746	Pseudomonas putida F1	Gammaproteobacteria	6	61.9	-	Rod	Yes	Aerobic	Multiple	Mesophilic	-	No	None	3	148545445; 148546075; 148548364	9030; 8064; 3619	Pput_0188; Pput_0830; Pput_3154	hypothetical protein Pput_0188; glycoprotein; heme peroxidase	1	148548365	578	Pput_3155	type I secretion system ATPase	0	0	0	0	0	2	148545443; 148546073	718; 722	Pput_0186; Pput_0828	ABC transporter related; ABC transporter related	3	148545442; 148546072; 148548366	458; 394; 446	Pput_0185; Pput_0827; Pput_3156	HlyD family type I secretion membrane fusion protein; HlyD family type I secretion membrane fusion protein; HlyD family type I secretion membrane fusion protein	4	148546074; 148546632; 148548367; 148550001	478; 452; 442; 477	Pput_0829; Pput_1392; Pput_3157; Pput_4799	TolC family type I secretion outer membrane protein; TolC family type I secretion outer membrane protein; TolC family type I secretion outer membrane protein; TolC family type I secretion outer membrane protein
76869	Pseudomonas putida GB-1	Gammaproteobacteria	6.1	61.9	-	Rod	Yes	Aerobic	Multiple	Mesophilic	-	No	None	3	167031206; 167032626; 167034350	6753; 429; 3608	PputGB1_0186; PputGB1_1616; PputGB1_3353	hypothetical protein PputGB1_0186; beta-lactamase domain-containing protein; heme peroxidase	1	167034351	578	PputGB1_3354	type I secretion system ATPase	0	0	0	0	0	2	167031205; 167031858	718; 722	PputGB1_0185; PputGB1_0843	type I secretion system ATPase; type I secretion system ATPase	3	167031204; 167031857; 167034352	458; 394; 446	PputGB1_0184; PputGB1_0842; PputGB1_3355	HlyD family type I secretion membrane fusion protein; HlyD family type I secretion membrane fusion protein; HlyD family type I secretion membrane fusion protein	4	167031859; 167034353; 167035020; 167035965	478; 442; 452; 478	PputGB1_0844; PputGB1_3356; PputGB1_4025; PputGB1_4976	TolC family type I secretion outer membrane protein; TolC family type I secretion outer membrane protein; TolC family type I secretion outer membrane protein; TolC family type I secretion outer membrane protein
160488	Pseudomonas putida KT2440	Gammaproteobacteria	6.18	61.5	-	Rod	Yes	Aerobic	Multiple	Mesophilic	-	No	0	6	26986912; 26987542; 26988525; 26989281; 26990554; 26991602	8682; 6310; 480; 3619; 768; 1805	PP_0168; PP_0806; PP_1794; PP_2561; PP_3849; PP_4924	surface adhesion protein, putative; surface adhesion protein, putative; hypothetical protein PP_1794; heme peroxidase; calcium-binding protein, hemolysin-type; serine protease	1	26989280	578	PP_2560	type I secretion system ATPase	1	26991605	731	PP_4927	toxin secretion ABC transporter protein	2	26986911; 26987540	718; 722	PP_0167; PP_0804	toxin secretion ATP-binding protein; protein secretion ABC efflux system, permease and ATP-binding protein	5	26986910; 26987539; 26988527; 26989279; 26991604	458; 394; 441; 446; 472	PP_0166; PP_0803; PP_1797; PP_2559; PP_4926	HlyD family type I secretion membrane fusion protein; HlyD family type I secretion membrane fusion protein; HlyD family secretion protein; HlyD family type I secretion membrane fusion protein; HlyD family secretion protein	5	26987541; 26988528; 26989278; 26991204; 26991601	478; 471; 452; 452; 477	PP_0805; PP_1798; PP_2558; PP_4519; PP_4923	TolC family type I secretion outer membrane protein; outer membrane efflux protein; TolC family type I secretion outer membrane protein; TolC family type I secretion outer membrane protein; TolC family type I secretion outer membrane protein
390235	Pseudomonas putida W619	Gammaproteobacteria	5.8	61.4	-	Rod	Yes	Aerobic	Multiple	Mesophilic	-	No	None	3	170720589; 170722971; 170724217	482; 2524; 5962	PputW619_1403; PputW619_3808; PputW619_5060	hemolysin-type calcium-binding region; outer membrane adhesin like proteiin; Na-Ca exchanger/integrin-beta4	1	170720591	603	PputW619_1405	type I secretion system ATPase	0	0	0	0	0	3	170722973; 170723543; 170724219	711; 722; 718	PputW619_3810; PputW619_4382; PputW619_5062	type I secretion system ATPase; type I secretion system ATPase; type I secretion system ATPase	4	170720592; 170722974; 170723544; 170724220	441; 451; 394; 458	PputW619_1406; PputW619_3811; PputW619_4383; PputW619_5063	HlyD family type I secretion membrane fusion protein; HlyD family type I secretion membrane fusion protein; HlyD family type I secretion membrane fusion protein; HlyD family type I secretion membrane fusion protein	5	170720593; 170722972; 170723542; 170723873; 170724218	471; 457; 477; 477; 445	PputW619_1407; PputW619_3809; PputW619_4381; PputW619_4715; PputW619_5061	TolC family type I secretion outer membrane protein; TolC family type I secretion outer membrane protein; TolC family type I secretion outer membrane protein; TolC family type I secretion outer membrane protein; TolC family type I secretion outer membrane protein
264730	Pseudomonas syringae pv. phaseolicola 1448A	Gammaproteobacteria	6.08	57.9	-	Rod	Yes	Aerobic	Multiple	Mesophilic	-	Plant	Plant rot	5	71733215; 71733556; 71736507; 71736645; 71736991	1610; 535; 515; 1288; 5107	PSPPH_1438; PSPPH_2186; PSPPH_5061; PSPPH_1896; PSPPH_0815	Poly(beta-D-mannuronate) C5 epimerase 3 (mannuronanepimerase 3); metalloprotease, putative; Poly(beta-D-mannuronate) C5 epimerase 3 (mannuronanepimerase 3); Iron-regulated protein frpC, putative; calcium binding hemolysin protein, putative	1	71734706	587	PSPPH_0980	alkaline protease secretion ATP-binding protein AprD	1	71737220	720	PSPPH_0813	hypothetical protein PSPPH_0813	0	0	0	0	0	3	71735575; 71736906; 71737530	440; 428; 450	PSPPH_0981; PSPPH_3073; PSPPH_0814	HlyD family secretion protein; ABC transporter, periplasmic substrate-binding protein; HlyD family type I secretion membrane fusion protein	4	71734211; 71734955; 71735798; 71736528	468; 471; 449; 466	PSPPH_0812; PSPPH_0534; PSPPH_3072; PSPPH_0982	outer membrane efflux protein; outer membrane efflux protein TolC, putative; ABC transporter, permease protein; outer membrane efflux protein
205918	Pseudomonas syringae pv. syringae B728a	Gammaproteobacteria	0	0	-	Rod	No	Aerobic	Multiple	Mesophilic	-	Plant	Plant rot	9	66043394; 66044186; 66045129; 66046290; 66046305; 66046318; 66046392; 66047050; 66047210	515; 484; 495; 535; 855; 2689; 476; 1610; 785	Psyr_0124; Psyr_0931; Psyr_1886; Psyr_3059; Psyr_3074; Psyr_3089; Psyr_3163; Psyr_3823; Psyr_3983	hemolysin-type calcium-binding region; hemolysin-type calcium-binding region; hemolysin-type calcium-binding region; hemolysin-type calcium-binding region:peptidase M10A and M12B, matrixin and adamalysin; hemolysin-type calcium-binding region:haemolysin-type calcium binding related; hemolysin-type calcium-binding region:haemolysin-type calcium binding related; serralysin; putative hemolysin-type …	2	66044188; 66046390	584; 598	Psyr_0933; Psyr_3161	Type I secretion system ATPase, PrtD; Type I secretion system ATPase, PrtD	1	66046307	720	Psyr_3076	Type I secretion system ATPase, HlyB	0	0	0	0	0	3	66044189; 66046306; 66046389	440; 473; 445	Psyr_0934; Psyr_3075; Psyr_3160	Type I secretion membrane fusion protein, HlyD; Type I secretion membrane fusion protein, HlyD; Type I secretion membrane fusion protein, HlyD	4	66043810; 66044190; 66046308; 66046388	479; 469; 491; 449	Psyr_0543; Psyr_0935; Psyr_3077; Psyr_3159	Type I secretion outer membrane protein, TolC; Type I secretion outer membrane protein, TolC; Type I secretion outer membrane protein, TolC; Type I secretion outer membrane protein, TolC
223283	Pseudomonas syringae pv. tomato str. DC3000	Gammaproteobacteria	6.54	58.3	-	Rod	Yes	Aerobic	Multiple	Mesophilic	-	Plant	Plant rot	3	28870362; 28870496; 28871227	535; 475; 1610	PSPTO_3193; PSPTO_3332; PSPTO_4084	metalloprotease, putative; alkaline metalloendoprotease; mannuronan C-5-epimerase, putative	1	28870494	599	PSPTO_3330	ABC transporter, ATP-binding protein	0	0	0	0	0	0	0	0	0	0	1	28870493	417	PSPTO_3329	ABC transporter, periplasmic substrate-binding protein	2	28870492; 28872091	456; 479	PSPTO_3328; PSPTO_4977	ABC transporter, permease protein; outer membrane efflux protein TolC, putative
349106	Psychrobacter sp. PRwf-1	Gammaproteobacteria	3.02	44.8	-	Coccobacillus	No	Aerobic	Aquatic	Mesophilic	4-37 C	0	0	6	148652836; 148652861; 148652894; 148652973; 148653163; 148653749	1529; 527; 5098; 1884; 2329; 622	PsycPRwf_1029; PsycPRwf_1054; PsycPRwf_1087; PsycPRwf_1167; PsycPRwf_1361; PsycPRwf_1952	hemolysin-type calcium-binding region; hypothetical protein PsycPRwf_1054; putative outer membrane adhesin like proteiin; putative outer membrane adhesin like proteiin; hypothetical protein PsycPRwf_1361; triacylglycerol lipase	0	0	0	0	0	0	0	0	0	0	1	148652569	867	PsycPRwf_0760	ABC transporter related	1	148652570	389	PsycPRwf_0761	HlyD family type I secretion membrane fusion protein	0	0	0	0	0
357804	Psychromonas ingrahamii 37	Gammaproteobacteria	4.6	40.1	-	Rod	No	Anaerobic	Aquatic	Psychrophilic	-	No	0	1	119944034	3278	Ping_0248	PKD domain-containing protein	0	0	0	0	0	0	0	0	0	0	1	119946469	753	Ping_2844	ABC transporter ATP-binding protein	1	119946468	404	Ping_2843	type I secretion membrane fusion protein, HlyD family protein	1	119946965	444	Ping_3360	type I secretion outer membrane protein, TolC family protein
381666	Ralstonia eutropha H16	Betaproteobacteria	7.45	66.3	-	Rod	Yes	Facultative	Specialized	Mesophilic	30	0	0	1	116694643	1552	H16_B0692	RTX toxin exported protein	0	0	0	0	0	2	113868642; 116696248	1036; 731	H16_A2684; H16_B2312	peptide ABC transporter; toxin ABC transporter ATPase and permease	1	116694641	730	H16_B0690	toxin ABC transporter ATPase and permease	3	113868644; 116694642; 116696247	460; 462; 445	H16_A2686; H16_B0691; H16_B2311	putative drug or toxin secretion protein; RTX toxin membrane fusion protein; RTX toxin membrane fusion protein	2	113868834; 116694644	505; 450	H16_A2879; H16_B0693	cation/multidrug efflux system outer membrane porin; outer membrane efflux protein
264198	Ralstonia eutropha JMP134	Betaproteobacteria	7.26	64.4	0	Rod, Coccus	Yes	Facultative	Multiple	Mesophilic	30	0	0	1	72383812	1883	Reut_C5971	VCBS	0	0	0	0	0	1	73540632	1040	Reut_A0929	bacteriocin-processing peptidase	1	72383814	731	Reut_C5973	ABC transporter, transmembrane region:ABC transporter related	1	72383813	433	Reut_C5972	Type I secretion membrane fusion protein, HlyD	2	72383811; 73540453	442; 497	Reut_C5970; Reut_A0749	Type I secretion outer membrane protein, TolC; Type I secretion outer membrane protein, TolC
267608	Ralstonia solanacearum GMI1000	Betaproteobacteria	5.8	67	0	Rod	0	Aerobic	Multiple	Mesophilic	-	Plant	Plant rot	7	17544821; 17544823; 17544965; 17544968; 17548515; 17548516; 17549401	1217; 960; 1156; 1499; 589; 692; 4106	RSc0102; RSc0104; RSc0246; RSc0249; RS03672; RS03668; RS05070	putative calcium binding hemolysin protein; putative hemolysin-type calcium-binding protein; putative calcium binding hemolysin protein; putative calcium binding hemolysin protein; putative hemolysin-type calcium-binding protein; putative hemolysin-type protein; putative hemagglutinin/hemolysin-related protein	0	0	0	0	0	1	17548513	725	RSp0292	cyclolysin-type secretion composite ATP-binding transmembrane ABC transporter protein	1	17549403	739	RS05072	ABC transporter ATP-binding protein	2	17548512; 17549404	447; 358	RS03671; RS05073	hemolysin secretion-like transmembrane protein; putative hemolysin-type secretion transmembrane protein	2	17545414; 17548511	484; 488	RSc0695; RS03674	porin (omp) ABC transporter protein; putative outer membrane CHANEL lipoprotein
347834	Rhizobium etli CFN 42	Alphaproteobacteria	6.53	61	-	Rod	0	Aerobic	Host-associated	Mesophilic	-	No	0	3	86356374; 86357513; 86358240	1797; 700; 1326	RHE_CH00724; RHE_CH01892; RHE_CH02633	rhizobiocin/RTX toxin and hemolysin-type calcium binding protein; putative RTX toxin hemolysin-type calcium-binding protein; putative RTX toxin hemolysin-type protein	2	86355992; 86358828	581; 599	RHE_CH00335; RHE_CH03229	putative protein transport protein; protease/lipase ABC transporter, ATP-binding and permease protein	1	86357015	714	RHE_CH01377	toxin secretion ABC transporter, ATP-binding protein	0	0	0	0	0	3	86355991; 86357016; 86358827	406; 459; 435	RHE_CH00334; RHE_CH01378; RHE_CH03228	HlyD family protein secretion protein; HlyD family protein secretion protein; HlyD family protein secretion protein	0	0	0	0	0
491916	Rhizobium etli CIAT 652	Alphaproteobacteria	6.44	61.3	-	Rod	Yes	Aerobic	Host-associated	Mesophilic	-	No	0	6	190890431; 190890760; 190891577; 190895160; 190895181; 190895183	2608; 1348; 613; 2218; 349; 1253	RHECIAT_CH0000808; RHECIAT_CH0001143; RHECIAT_CH0001980; RHECIAT_PC0000832; RHECIAT_PC0000854; RHECIAT_PC0000856	putative rhizobiocin/RTX toxin and hemolysin-type calcium binding protein; hypothetical protein RHECIAT_CH0001143; putative RTX toxin hemolysin-type calcium-binding protein; putative hemolysin-type calcium binding protein; hypothetical protein RHECIAT_PC0000854; putative hemolysin-type calcium-binding protein	4	190890002; 190890293; 190893052; 190895178	581; 571; 587; 574	RHECIAT_CH0000372; RHECIAT_CH0000668; RHECIAT_CH0003469; RHECIAT_PC0000851	putative protein transport protein; putative protein ABC transporter protein; protease/lipase ABC transporter, ATP-binding and permease protein; putative protease/lipase ABC transporter, ATP-binding and permease protein	2	190894590; 190895164	714; 724	RHECIAT_PC0000253; RHECIAT_PC0000836	putative toxin secretion ABC transporter protein; probable toxin secretion ABC transporter, ATP-binding protein	0	0	0	0	0	6	190890001; 190890292; 190893051; 190894589; 190895163; 190895177	406; 481; 446; 466; 481; 436	RHECIAT_CH0000371; RHECIAT_CH0000667; RHECIAT_CH0003468; RHECIAT_PC0000252; RHECIAT_PC0000835; RHECIAT_PC0000850	probable protein secretion protein, HlyD family; putative protein secretion protein, HlyD family; protein secretion protein, HlyD family; putative protein secretion protein, HlyD family; putative protein secretion protein, HlyD family; putative toxin secretion protein	0	0	0	0	0
395492	Rhizobium leguminosarum bv. trifolii WSM2304	Alphaproteobacteria	6.87	61.2	-	Rod	Yes	Aerobic	Host-associated	Mesophilic	-	No	0	4	209549153; 209549306; 209549794; 209549795	677; 1582; 928; 928	Rleg2_1554; Rleg2_1710; Rleg2_2205; Rleg2_2206	Hemolysin-type calcium-binding region; hemolysin-type calcium-binding region; Hemolysin-type calcium-binding region; Cadherin	3	209547856; 209550554; 209551567	571; 589; 782	Rleg2_0247; Rleg2_2978; Rleg2_3996	type I secretion system ATPase; type I secretion system ATPase; type I secretion system ATPase	1	209552245	714	Rleg2_6407	ABC transporter related	0	0	0	0	0	4	209547855; 209550553; 209551566; 209552244	480; 435; 449; 480	Rleg2_0246; Rleg2_2977; Rleg2_3995; Rleg2_6406	type I secretion membrane fusion protein, HlyD family; type I secretion membrane fusion protein, HlyD family; type I secretion membrane fusion protein, HlyD family; type I secretion membrane fusion protein, HlyD family	0	0	0	0	0
216596	Rhizobium leguminosarum bv. viciae 3841	Alphaproteobacteria	7.79	55	-	Rod	Yes	Aerobic	Host-associated	Mesophilic	25-30	No	0	6	116249593; 116250562; 116252164; 116252708; 116254618; 116254749	777; 1585; 620; 929; 284; 589	pRL90140; RL0790; RL2412; RL2961; pRL100175; pRL100309	putative calcium-binding hemolysin-like protein; putative rhizobiocin; putative calcium binding protein; putative cation-binding protein; putative nodulation protein; calcium-binding domain-containing protein	3	116249838; 116250395; 116253400	765; 571; 588	RL0072; RL0623; RL3658	putative ATP-binding component of ABC transporter; putative transmembrane component of ABC transporter; putative transmembrane ABC transporter component	1	116249615	714	pRL90164	putative secretion/processing protein	0	0	0	0	0	4	116249616; 116249837; 116250394; 116253399	480; 449; 486; 435	pRL90165; RL0071; RL0622; RL3657	putative transmembrane HlyD type I secretion protein; hypothetical protein RL0071; HlyD family secretion protein; HlyD family secretion protein	0	0	0	0	0
272943	Rhodobacter sphaeroides 2.4.1	Alphaproteobacteria	4.61	68.8	-	Rod	Yes	Facultative	Multiple	Mesophilic	25-35	No	0	10	77404637; 77404853; 77463798; 77464082; 77464695; 77464696; 77465510; 77465538; 125654624; 125654687	1112; 1544; 531; 475; 437; 280; 202; 556; 1029; 313	RSP_3993; RSP_4242; RSP_0230; RSP_0513; RSP_1113; RSP_1114; RSP_3509; RSP_3539; RSP_3855; RSP_3922	hemolysin-type calcium-binding protein; hemolysin-type calcium-binding protein; neutral zinc metallopeptidase; hypothetical protein RSP_0513; hemolysin-type calcium-binding region; RTX toxin; hemolysin-type calcium-binding toxin; hemolysin-type calcium-binding region, RTX; hemolysin-type calcium-binding region, RTX; hemolysin-type calcium-binding protein; hemolysin-type calcium-binding protein	2	77464471; 77464701	578; 573	RSP_0892; RSP_1119	protein toxin ABC transporter ATPase and inner membrane subunit; ABC protein exporter, fused ATPase and inner membrane subunits	1	125654621	724	RSP_3852	ABC export transporter, fused inner membrane and ATPase subunits	0	0	0	0	0	3	77464472; 77464702; 125654620	433; 433; 432	RSP_0893; RSP_1120; RSP_7361	RTX secretion protein D; HlyD family protein secretion protein , membrane fusion protein; membrane-fusion protein	1	77463820	466	RSP_0251	Outer membrane efflux protein
349102	Rhodobacter sphaeroides ATCC 17025	Alphaproteobacteria	4.54	68.2	-	Rod	Yes	Facultative	Multiple	Mesophilic	25-35	No	0	6	146276412; 146277440; 146278458; 146280067; 146280079; 146280084	243; 614; 467; 1442; 485; 295	Rsph17025_0360; Rsph17025_1397; Rsph17025_2424; Rsph17025_4067; Rsph17025_4079; Rsph17025_4084	hemolysin-type calcium-binding region; peptidase M10, serralysin-like protein; glycoside hydrolase family protein; hypothetical protein Rsph17025_4067; sulfate ABC transporter, periplasmic sulfate-binding protein; hypothetical protein Rsph17025_4084	1	146276172	578	Rsph17025_0115	type I secretion system ATPase	0	0	0	0	0	0	0	0	0	0	1	146276171	433	Rsph17025_0114	HlyD family type I secretion membrane fusion protein	1	146278061	465	Rsph17025_2024	TolC family type I secretion outer membrane protein
349101	Rhodobacter sphaeroides ATCC 17029	Alphaproteobacteria	4.42	69	-	Rod	Yes	Facultative	Multiple	Mesophilic	25-35	No	0	8	126462634; 126462926; 126463535; 126463536; 126463913; 126463941; 126464829; 126464912	531; 475; 437; 280; 202; 2678; 313; 1029	Rsph17029_1872; Rsph17029_2165; Rsph17029_2775; Rsph17029_2776; Rsph17029_3154; Rsph17029_3182; Rsph17029_4091; Rsph17029_4185	serralysin; glycoside hydrolase family protein; hemolysin-type calcium-binding region; hemolysin-type calcium-binding toxin; hemolysin-type calcium-binding region; putative outer membrane adhesin like proteiin; hemolysin-type calcium-binding region; Na-Ca exchanger/integrin-beta4	2	126463311; 126463541	578; 573	Rsph17029_2551; Rsph17029_2781	type I secretion system ATPase; type I secretion system ATPase	1	126464808	724	Rsph17029_4070	ABC transporter related	0	0	0	0	0	3	126463312; 126463542; 126464809	433; 433; 432	Rsph17029_2552; Rsph17029_2782; Rsph17029_4071	HlyD family type I secretion membrane fusion protein; HlyD family type I secretion membrane fusion protein; secretion protein HlyD family protein	1	126462656	466	Rsph17029_1894	TolC family type I secretion outer membrane protein
557760	Rhodobacter sphaeroides KD131	Alphaproteobacteria	4.76	69.1	-	Rod	Yes	Facultative	Multiple	Mesophilic	25-35	0	0	9	221218286; 221369513; 221369544; 221634560; 221634587; 221639650; 221639946; 221640609; 221640610	1100; 202; 2626; 313; 965; 531; 475; 370; 280	RSKD131_4419; RSKD131_3676; RSKD131_3707; RSKD131_4535; RSKD131_4562; RSKD131_1551; RSKD131_1847; RSKD131_2510; RSKD131_2511	Hemolysin-type calcium-binding protein; Hemolysin-type calcium-binding region; Hemolysin-type calcium-binding region, RTX; Hemolysin-type calcium-binding protein; Hemolysin-type calcium-binding protein; Serralysin; Glycoside hydrolase, family 16; Hemolysin-type calcium-binding region; Hemolysin-type calcium-binding toxin	2	221640363; 221640615	578; 546	RSKD131_2264; RSKD131_2516	Type I secretion system ATPase precursor; Type I secretion system ATPase	1	221634583	724	RSKD131_4558	ABC transporter related	0	0	0	0	0	3	221634582; 221640364; 221640616	432; 433; 433	RSKD131_4557; RSKD131_2265; RSKD131_2517	secretion protein HlyD family protein; Type I secretion membrane fusion protein, HlyD family precursor; Type I secretion membrane fusion protein, HlyD family	1	221639675	458	RSKD131_1576	Type I secretion outer membrane protein, TolC family precursor
338969	Rhodoferax ferrireducens T118	Betaproteobacteria	4.97	59.6	-	Rod	Yes	Facultative	Multiple	Mesophilic	25	No	0	3	89901489; 89901493; 89902526	3026; 796; 1166	Rfer_2715; Rfer_2719; Rfer_3766	VCBS; hemolysin-type calcium-binding protein; hemolysin-type calcium-binding protein	0	0	0	0	0	1	89901495	730	Rfer_2722	ABC transporter related	1	89902530	719	Rfer_3770	ABC transporter related	2	89901488; 89902529	451; 471	Rfer_2714; Rfer_3769	Type I secretion membrane fusion protein, HlyD; Type I secretion membrane fusion protein, HlyD	2	89901380; 89902522	442; 609	Rfer_2604; Rfer_3762	Type I secretion outer membrane protein, TolC; Type I secretion outer membrane protein, TolC
243090	Rhodopirellula baltica SH 1	Planctomycetes	7.1	55.4	-	Sphere	Yes	Aerobic	Aquatic	Mesophilic	28	No	None	1	32476282	3178	RB10149	cadherin-related protein	0	0	0	0	0	0	0	0	0	0	0	0	0	0	0	0	0	0	0	0	0	0	0	0	0
316055	Rhodopseudomonas palustris BisA53	Alphaproteobacteria	5.51	64.4	-	Rod	Yes	Facultative	Multiple	Mesophilic	25-30	No	0	4	115522034; 115523032; 115523034; 115525512	402; 3113; 734; 484	RPE_0004; RPE_1007; RPE_1009; RPE_3513	hypothetical protein RPE_0004; heme peroxidase; RTX toxins and related Ca2+-binding proteins-like protein; hemolysin-type calcium-binding region	2	115523033; 115525510	583; 624	RPE_1008; RPE_3511	type I secretion system ATPase; type I secretion system ATPase	1	115523107	705	RPE_1085	type I secretion system ATPase	0	0	0	0	0	3	115523035; 115523108; 115525511	452; 478; 433	RPE_1010; RPE_1086; RPE_3512	HlyD family type I secretion membrane fusion protein; HlyD family type I secretion membrane fusion protein; HlyD family type I secretion membrane fusion protein	1	115524754	465	RPE_2748	TolC family type I secretion outer membrane protein
316056	Rhodopseudomonas palustris BisB18	Alphaproteobacteria	5.51	65	-	Rod	Yes	Facultative	Multiple	Mesophilic	25-30	No	0	1	90421532	414	RPC_0004	hypothetical protein RPC_0004	0	0	0	0	0	0	0	0	0	0	0	0	0	0	0	1	90425983	449	RPC_4511	secretion protein HlyD	1	90424067	464	RPC_2568	Type I secretion outer membrane protein, TolC
316057	Rhodopseudomonas palustris BisB5	Alphaproteobacteria	4.89	64.8	-	Rod	Yes	Facultative	Multiple	Mesophilic	25-30	No	0	2	91976039; 91976041	3094; 769	RPD_1560; RPD_1562	heme peroxidase; RTX toxins and related Ca2+-binding proteins-like	1	91976040	583	RPD_1561	Type I secretion system ATPase, PrtD	0	0	0	0	0	0	0	0	0	0	1	91976042	451	RPD_1563	Type I secretion membrane fusion protein, HlyD	2	91976384; 91977049	472; 522	RPD_1907; RPD_2577	Type I secretion outer membrane protein, TolC; Type I secretion outer membrane protein, TolC
316058	Rhodopseudomonas palustris HaA2	Alphaproteobacteria	5.33	66	-	Rod	Yes	Facultative	Multiple	Mesophilic	25-30	No	0	5	86747929; 86747930; 86747931; 86748761; 86749366	2667; 2885; 1236; 5094; 5769	RPB_0803; RPB_0804; RPB_0805; RPB_1638; RPB_2246	5'-nucleotidase; hemolysin-type calcium-binding region; glycerophosphoryl diester phosphodiesterase; VCBS; VCBS	2	86747928; 86748762	593; 582	RPB_0802; RPB_1639	Type I secretion system ATPase, PrtD; Type I secretion system ATPase, PrtD	0	0	0	0	0	2	86748757; 86749362	730; 718	RPB_1634; RPB_2242	ABC transporter related; ABC transporter related	3	86747927; 86748763; 86749363	440; 445; 444	RPB_0801; RPB_1640; RPB_2243	Type I secretion membrane fusion protein, HlyD; Type I secretion membrane fusion protein, HlyD; Type I secretion membrane fusion protein, HlyD	4	86748756; 86749361; 86750011; 86750668	519; 524; 460; 472	RPB_1633; RPB_2241; RPB_2894; RPB_3558	Type I secretion outer membrane protein, TolC; Type I secretion outer membrane protein, TolC; Type I secretion outer membrane protein, TolC; Type I secretion outer membrane protein, TolC
395960	Rhodopseudomonas palustris TIE-1	Alphaproteobacteria	5.7	64.9	-	Rod	Yes	Facultative	0	Mesophilic	25-30 C	0	0	2	192289967; 192289969	2775; 1712	Rpal_1564; Rpal_1566	5'-Nucleotidase domain protein; outer membrane adhesin like proteiin	1	192289966	603	Rpal_1563	type I secretion system ATPase	0	0	0	0	0	0	0	0	0	0	1	192289965	440	Rpal_1562	type I secretion membrane fusion protein, HlyD family	2	192290406; 192291229	472; 463	Rpal_2013; Rpal_2851	type I secretion outer membrane protein, TolC family; type I secretion outer membrane protein, TolC family
414684	Rhodospirillum centenum SW	Alphaproteobacteria	4.4	70.5	-	Spiral	Yes	Facultative	Aquatic	Mesophilic	40-42	0	0	9	209963360; 209964156; 209966394; 209966405; 209966566; 209966645; 209966854; 209967145; 209967239	1110; 1090; 2485; 674; 630; 650; 488; 912; 1518	RC1_0011; RC1_0827; RC1_3132; RC1_3143; RC1_3307; RC1_3388; RC1_3608; RC1_3906; RC1_4001	hypothetical protein RC1_0011; S-layer protein; hypothetical protein RC1_3132; Alkaline Protease, putative; integrins alpha chain, putative; Serralysin precursor, putative; type I secretion target ggxgxdxxx repeat (2 copies) domain protein; hypothetical protein RC1_3906; Alkaline protease, putative	1	209963699	575	RC1_0357	proteases secretion ATP-binding protein PrtD	0	0	0	0	0	0	0	0	0	0	1	209963700	453	RC1_0358	HlyD family secretion protein	1	209964472	458	RC1_1160	type I secretion outer membrane protein, TolC family
269796	Rhodospirillum rubrum ATCC 11170	Alphaproteobacteria	4.41	65.4	-	Spiral	Yes	Facultative	Multiple	Mesophilic	25-30	No	0	3	83582760; 83582767; 83593942	462; 830; 1313	Rru_B0030; Rru_B0037; Rru_A2610	hemolysin-type calcium-binding region; hemolysin-type calcium-binding region; hypothetical protein Rru_A2610	1	83582769	585	Rru_B0039	Type I secretion system ATPase, PrtD	0	0	0	0	0	0	0	0	0	0	1	83582770	492	Rru_B0040	Type I secretion membrane fusion protein, HlyD	1	83593133	538	Rru_A1798	Type I secretion outer membrane protein, TolC
375451	Roseobacter denitrificans OCh 114	Alphaproteobacteria	4.3	58.9	-	Rod	Yes	0	Multiple	Mesophilic	-	No	0	15	110677868; 110677975; 110678217; 110678457; 110678501; 110678852; 110679731; 110680257; 110680625; 110681127; 110681159; 110681245; 115345580; 115345687; 115345688	1098; 1021; 633; 947; 544; 1138; 678; 2666; 342; 548; 308; 1301; 2517; 699; 434	RD1_0479; RD1_0595; RD1_0869; RD1_1122; RD1_1171; RD1_1544; RD1_2492; RD1_3066; RD1_3460; RD1_3998; RD1_4034; RD1_4125; RD1_A0054; RD1_B0052; RD1_B0053	calcium binding hemolysin, putative; type I secretion target domain-containing protein; type I secretion target repeat-containing protein; hypothetical protein RD1_1122; type I secretion target repeat-containing protein; iron-regulated protein FrpC, putative; type I secretion target repeat-containing protein; iron-regulated protein frpC, putative; calcium binding hemolysin protein, putative; iron…	2	110679021; 115345649	576; 631	RD1_1720; RD1_B0013	type I secretion system ATPase; ABC transporter, putative	0	0	0	0	0	1	110678459	756	RD1_1124	toxin secretion ABC transporter, ATP-binding component, putative	5	110677972; 110678458; 110679022; 110680878; 115345650	453; 435; 437; 395; 437	RD1_0592; RD1_1123; RD1_1721; RD1_3728; RD1_B0014	HlyD family secretion protein; HlyD family secretion protein; HlyD family type I secretion membrane fusion protein; leukotoxin secretion protein D, putative; HlyD family secretion protein	2	110678460; 110679042	470; 466	RD1_1125; RD1_1742	agglutination protein, putative; TolC family type I secretion outer membrane protein
266117	Rubrobacter xylanophilus DSM 9941	Actinobacteria	3.23	70.5	+	Rod	No	Aerobic	Specialized	Thermophilic	60	No	None	3	108803155; 108803947; 108805305	149; 170; 865	Rxyl_0304; Rxyl_1106; Rxyl_2509	hemolysin-type calcium-binding region; hypothetical protein Rxyl_1106; hemolysin-type calcium-binding region	0	0	0	0	0	0	0	0	0	0	0	0	0	0	0	0	0	0	0	0	0	0	0	0	0
203122	Saccharophagus degradans 2-40	Gammaproteobacteria	5.1	45.8	-	Rod	Yes	Aerobic	Aquatic	Mesophilic	4-37 C	No	0	1	90020941	8321	Sde_1294	polyhydroxyalkanoate synthesis repressor PhaR	0	0	0	0	0	0	0	0	0	0	1	90020938	711	Sde_1291	3-hydroxybutyrate dehydrogenase	1	90020939	461	Sde_1292	HlyD family secretion protein	2	90020015; 90020940	454; 430	Sde_0366; Sde_1293	putative secretion protein; Poly(R)-hydroxyalkanoic acid synthase, class I
391037	Salinispora arenicola CNS-205	Actinobacteria	5.8	69.5	+	Branched filament	No	Aerobic	Aquatic	Mesophilic	-	No	None	1	159035691	386	Sare_0017	hemolysin-type calcium-binding region	0	0	0	0	0	0	0	0	0	0	0	0	0	0	0	0	0	0	0	0	0	0	0	0	0
399741	Serratia proteamaculans 568	Gammaproteobacteria	5.45	55	0	Rod	Yes	Facultative	Multiple	Mesophilic	-	Human	Pneumonia	3	157368459; 157370449; 157370627	504; 616; 490	Spro_0210; Spro_2209; Spro_2387	serralysin; triacylglycerol lipase; serralysin	1	157369839	588	Spro_1596	type I secretion system ATPase	0	0	0	0	0	0	0	0	0	0	1	157369840	443	Spro_1597	HlyD family type I secretion membrane fusion protein	2	157369841; 157372501	459; 497	Spro_1598; Spro_4268	TolC family type I secretion outer membrane protein; outer membrane channel protein
326297	Shewanella amazonensis SB2B	Gammaproteobacteria	4.3	53.6	-	Rod	0	Facultative	Multiple	Mesophilic	37	0	0	1	119776390	4214	Sama_3258	putative outer membrane adhesin like protein	0	0	0	0	0	0	0	0	0	0	1	119776391	723	Sama_3259	toxin secretion ATP-binding protein	1	119776392	460	Sama_3260	HlyD family secretion protein	2	119776180; 119776393	432; 469	Sama_3048; Sama_3261	outer membrane channel protein; type I secretion outer membrane protein, TolC
325240	Shewanella baltica OS155	Gammaproteobacteria	5.32	46.2	-	Rod	Yes	Facultative	Aquatic	Mesophilic	-	0	0	1	126176191	2239	Sbal_4004	putative outer membrane adhesin like proteiin	0	0	0	0	0	0	0	0	0	0	1	126176192	725	Sbal_4005	ABC transporter related	2	126174394; 126176193	413; 460	Sbal_2178; Sbal_4006	secretion protein HlyD family protein; HlyD family type I secretion membrane fusion protein	2	126175774; 126176194	435; 472	Sbal_3578; Sbal_4007	TolC family type I secretion outer membrane protein; TolC family type I secretion outer membrane protein
402882	Shewanella baltica OS185	Gammaproteobacteria	5.28	46.3	-	Rod	Yes	Facultative	Aquatic	Mesophilic	-	No	None	1	153002485	6683	Shew185_3982	putative outer membrane adhesin like proteiin	0	0	0	0	0	0	0	0	0	0	1	153002486	725	Shew185_3983	ABC transporter related	1	153002487	460	Shew185_3984	HlyD family type I secretion membrane fusion protein	2	152999320; 153002488	435; 473	Shew185_0781; Shew185_3985	outer membrane channel protein; TolC family type I secretion outer membrane protein
399599	Shewanella baltica OS195	Gammaproteobacteria	5.5	46.2	-	Rod	Yes	Facultative	Aquatic	Mesophilic	-	0	0	1	160877202	6662	Sbal195_4098	outer membrane adhesin like proteiin	0	0	0	0	0	0	0	0	0	0	1	160877203	725	Sbal195_4099	type I secretion system ATPase	1	160877204	460	Sbal195_4100	HlyD family type I secretion membrane fusion protein	2	160873935; 160877205	435; 472	Sbal195_0813; Sbal195_4101	outer membrane channel protein; TolC family type I secretion outer membrane protein
407976	Shewanella baltica OS223	Gammaproteobacteria	5.31	46.3	-	Rod	Yes	Facultative	Aquatic	Mesophilic	-	No	0	1	217975052	6779	Sbal223_3905	outer membrane adhesin like proteiin	0	0	0	0	0	0	0	0	0	0	1	217975053	725	Sbal223_3906	type I secretion system ATPase	1	217975054	460	Sbal223_3907	type I secretion membrane fusion protein, HlyD family	2	217971996; 217975055	435; 473	Sbal223_0806; Sbal223_3908	type I secretion outer membrane protein, TolC family; type I secretion outer membrane protein, TolC family
318161	Shewanella denitrificans OS217	Gammaproteobacteria	4.55	45.1	-	Rod	Yes	Facultative	Aquatic	Mesophilic	20-25	0	0	1	91791751	4285	Sden_0384	hypothetical protein Sden_0384	0	0	0	0	0	0	0	0	0	0	1	91791750	727	Sden_0383	ABC transporter related	2	91791749; 91791840	460; 413	Sden_0382; Sden_0476	Type I secretion membrane fusion protein, HlyD; secretion protein HlyD	2	91791748; 91794573	468; 432	Sden_0381; Sden_3225	Type I secretion outer membrane protein, TolC; outer membrane channel protein
318167	Shewanella frigidimarina NCIMB 400	Gammaproteobacteria	4.85	41.6	-	Rod	Yes	Facultative	Multiple	Mesophilic	20-22	0	0	1	114561623	5787	Sfri_0436	putative outer membrane adhesin like proteiin	0	0	0	0	0	0	0	0	0	0	1	114561622	725	Sfri_0435	ABC transporter related	1	114561621	460	Sfri_0434	type I secretion membrane fusion protein, HlyD family protein	2	114561620; 114564493	469; 431	Sfri_0433; Sfri_3332	type I secretion outer membrane protein, TolC family protein; outer membrane channel protein
458817	Shewanella halifaxensis HAW-EB4	Gammaproteobacteria	5.2	44.6	-	Rod	Yes	Facultative	0	Psychrophilic	10	0	0	2	167625826; 167625827	2109; 4044	Shal_3921; Shal_3922	putative outer membrane adhesin like proteiin; putative outer membrane adhesin like proteiin	0	0	0	0	0	0	0	0	0	0	1	167625828	725	Shal_3923	ABC transporter transmembrane region type 1	1	167625829	460	Shal_3924	HlyD family type I secretion membrane fusion protein	2	167625563; 167625830	435; 471	Shal_3657; Shal_3925	outer membrane channel protein; TolC family type I secretion outer membrane protein
323850	Shewanella loihica PV-4	Gammaproteobacteria	4.6	53.7	-	Rod	Yes	Facultative	Multiple	Mesophilic	-	0	0	2	127511247; 127511248	4836; 1553	Shew_0313; Shew_0314	putative outer membrane adhesin like proteiin; putative outer membrane adhesin like proteiin	0	0	0	0	0	0	0	0	0	0	1	127511246	726	Shew_0312	ABC transporter-related protein	2	127511245; 127511445	460; 441	Shew_0311; Shew_0511	HlyD family type I secretion membrane fusion protein; HlyD family type I secretion membrane fusion protein	2	127511244; 127511478	470; 448	Shew_0310; Shew_0544	TolC family type I secretion outer membrane protein; outer membrane channel protein
211586	Shewanella oneidensis MR-1	Gammaproteobacteria	5.16	45.9	-	Rod	Yes	Facultative	Multiple	Mesophilic	-	Human	Rare opportunistic pathogen of humans	1	24375799	2768	SO_4317	RTX toxin, putative	0	0	0	0	0	0	0	0	0	0	1	24375800	726	SO_4318	toxin secretion ATP-binding protein	2	24375634; 24375801	441; 484	SO_4148; SO_4319	HlyD family secretion protein; HlyD family secretion protein	2	24375392; 24375802	435; 471	SO_3904; SO_4320	outer membrane channel protein; agglutination protein
398579	Shewanella pealeana ATCC 700345	Gammaproteobacteria	5.2	44.7	-	Rod	Yes	Facultative	0	Mesophilic	-	No	None	2	157960197; 157960198	5444; 2067	Spea_0368; Spea_0369	cadherin; putative outer membrane adhesin like proteiin	0	0	0	0	0	0	0	0	0	0	2	157960196; 157964018	725; 706	Spea_0367; Spea_4207	ABC transporter related; ABC transporter related	2	157960195; 157964017	460; 437	Spea_0366; Spea_4206	HlyD family type I secretion membrane fusion protein; HlyD family type I secretion membrane fusion protein	3	157960194; 157963377; 157964016	475; 434; 431	Spea_0365; Spea_3563; Spea_4205	TolC family type I secretion outer membrane protein; outer membrane channel protein; TolC family type I secretion outer membrane protein
225849	Shewanella piezotolerans WP3	Gammaproteobacteria	5.4	43.3	-	Rod	Yes	Facultative	Specialized	Mesophilic	15-20	No	None	4	212633290; 212633291; 212633886; 212634232	2529; 1477; 1338; 1588	swp_0395; swp_0396; swp_1021; swp_1383	VCBS; VCBS; Hemolysin-type calcium binding protein; Hemolysin-type calcium-binding region	1	212634230	570	swp_1381	ABC transporter, ATP-binding protein	1	212633882	774	swp_1017	Type I secretion system ATPase, HlyB	1	212633289	725	swp_0394	ABC transporter, transmembrane region:ABC transporter:Peptidase C39, bacteriocin processing	4	212633288; 212633884; 212634231; 212637284	460; 469; 439; 441	swp_0393; swp_1019; swp_1382; swp_4582	Type I secretion membrane fusion protein, HlyD; Type I secretion membrane fusion protein, HlyD; Probable alkaline protease secretion protein; HlyD family secretion protein	2	212633287; 212633638	469; 436	swp_0392; swp_0763	Type I secretion outer membrane protein, TolC; Type I secretion outer membrane protein, TolC
319224	Shewanella putrefaciens CN-32	Gammaproteobacteria	4.7	44.5	-	Rod	Yes	Facultative	Multiple	Mesophilic	-	Human	Soft tissue infections	1	146294674	4220	Sputcn32_3591	putative outer membrane adhesin like proteiin	0	0	0	0	0	0	0	0	0	0	1	146294675	725	Sputcn32_3592	ABC transporter related	1	146294676	460	Sputcn32_3593	HlyD family type I secretion membrane fusion protein	2	146291873; 146294677	435; 471	Sputcn32_0768; Sputcn32_3594	outer membrane channel protein; TolC family type I secretion outer membrane protein
425104	Shewanella sediminis HAW-EB3	Gammaproteobacteria	5.5	46.1	-	Rod	Yes	Facultative	Aquatic	Psychrophilic	10	No	0	4	157375479; 157377269; 157377270; 157377271	2812; 1599; 3182; 4122	Ssed_2342; Ssed_4137; Ssed_4138; Ssed_4139	putative outer membrane adhesin like proteiin; putative outer membrane adhesin like proteiin; hypothetical protein Ssed_4138; putative outer membrane adhesin like proteiin	0	0	0	0	0	0	0	0	0	0	1	157377272	726	Ssed_4140	ABC transporter-related protein	1	157377273	460	Ssed_4141	HlyD family type I secretion membrane fusion protein	2	157373913; 157377274	441; 472	Ssed_0774; Ssed_4142	outer membrane channel protein; TolC family type I secretion outer membrane protein
94122	Shewanella sp. ANA-3	Gammaproteobacteria	5.28	47.9	-	Rod	Yes	Facultative	Multiple	Mesophilic	-	0	0	1	117918839	5839	Shewana3_0382	putative outer membrane adhesin like proteiin	0	0	0	0	0	0	0	0	0	0	1	117918838	725	Shewana3_0381	ABC transporter related	1	117918837	460	Shewana3_0380	HlyD family type I secretion membrane fusion protein	2	117918836; 117919177	471; 435	Shewana3_0379; Shewana3_0725	TolC family type I secretion outer membrane protein; outer membrane channel protein
60480	Shewanella sp. MR-4	Gammaproteobacteria	4.71	47.9	-	Rod	Yes	Facultative	Multiple	Mesophilic	-	0	0	1	113968728	5442	Shewmr4_0384	putative outer membrane adhesin like protein	0	0	0	0	0	0	0	0	0	0	1	113968727	725	Shewmr4_0383	ABC transporter related	1	113968726	460	Shewmr4_0382	HlyD family type I secretion membrane fusion protein	2	113968725; 113971568	471; 435	Shewmr4_0381; Shewmr4_3236	TolC family type I secretion outer membrane protein; outer membrane channel protein
60481	Shewanella sp. MR-7	Gammaproteobacteria	4.8	47.9	-	Rod	Yes	Facultative	Aquatic	Mesophilic	-	0	0	1	114049129	4791	Shewmr7_3642	putative outer membrane adhesin like protein	0	0	0	0	0	0	0	0	0	0	1	114049130	725	Shewmr7_3643	ABC transporter related	1	114049131	460	Shewmr7_3644	HlyD family type I secretion membrane fusion protein	2	114046260; 114049132	435; 471	Shewmr7_0753; Shewmr7_3645	outer membrane channel protein; TolC family type I secretion outer membrane protein
351745	Shewanella sp. W3-18-1	Gammaproteobacteria	4.7	44.6	-	Rod	Yes	Facultative	Multiple	Mesophilic	-	Human	Soft tissue infections	1	120600516	2564	Sputw3181_3730	putative outer membrane adhesin like proteiin	0	0	0	0	0	0	0	0	0	0	0	0	0	0	0	1	120600518	460	Sputw3181_3733	HlyD family type I secretion membrane fusion protein	2	120600199; 120600519	435; 471	Sputw3181_3407; Sputw3181_3734	outer membrane channel protein; TolC family type I secretion outer membrane protein
392500	Shewanella woodyi ATCC 51908	Gammaproteobacteria	5.9	43.7	-	Rod	Yes	Facultative	Multiple	Mesophilic	25	No	None	4	170724844; 170724845; 170724846; 170724858	16322; 3259; 3229; 7149	Swoo_0477; Swoo_0478; Swoo_0479; Swoo_0491	outer membrane adhesin like proteiin; outer membrane adhesin like proteiin; outer membrane adhesin like proteiin; outer membrane adhesin like proteiin	0	0	0	0	0	0	0	0	0	0	1	170724843	726	Swoo_0476	type I secretion system ATPase	1	170724842	460	Swoo_0475	HlyD family type I secretion membrane fusion protein	2	170724841; 170728520	470; 443	Swoo_0474; Swoo_4195	TolC family type I secretion outer membrane protein; TolC family type I secretion outer membrane protein
300267	Shigella dysenteriae Sd197	Gammaproteobacteria	4.59	51	-	Rod	Yes	Facultative	Host-associated	Mesophilic	37	Human	Dysentery	1	82775773	444	SDY_0420	hypothetical protein SDY_0420	0	0	0	0	0	0	0	0	0	0	1	82775770	508	SDY_0417	putative cytoplasmic membrane export protein	1	82775769	391	SDY_0416	putative membrane spanning export protein	1	161950043	493	SDY_3205	outer membrane channel protein
246200	Silicibacter pomeroyi DSS-3	Alphaproteobacteria	4.6	64.1	-	Rod	Yes	Aerobic	Aquatic	0	-	No	0	14	56695149; 56695277; 56695404; 56696278; 56696501; 56696510; 56697211; 56697255; 56697431; 56697558; 56697666; 56698492; 56698650; 56708941	456; 719; 333; 707; 1003; 1271; 464; 1089; 663; 8093; 692; 2164; 358; 1478	SPO0227; SPO0362; SPO0490; SPO1394; SPO1617; SPO1626; SPO2352; SPO2401; SPO2586; SPO2716; SPO2828; SPO3673; SPO3839; SPOA0155	PaxA, putative; type I secretion target repeat-containing protein; calcium-binding domain-containing protein; beta-lactamase, putative; type I secretion target repeat-containing protein; type I secretion target repeat-containing protein; type I secretion target repeat-containing protein; type I secretion target repeat-containing protein; type I secretion target repeat-containing protein; type I s…	1	56698546	577	SPO3728	type I secretion system ATPase	0	0	0	0	0	0	0	0	0	0	2	56696866; 56698547	437; 433	SPO1994; SPO3729	HlyD family type I secretion membrane fusion protein; HlyD family type I secretion membrane fusion protein	1	56696130	472	SPO1240	TolC family type I secretion outer membrane protein
292414	Silicibacter sp. TM1040	Alphaproteobacteria	4.15	60.1	-	Rod	Yes	0	Multiple	0	-	No	0	14	99077903; 99077921; 99077973; 99077980; 99078019; 99078350; 99079923; 99080409; 99080928; 99080972; 99081329; 99081440; 99081675; 99082530	1757; 792; 1093; 862; 1043; 491; 355; 411; 195; 336; 854; 303; 867; 767	TM1040_3767; TM1040_3785; TM1040_3840; TM1040_3847; TM1040_3041; TM1040_3374; TM1040_0082; TM1040_0568; TM1040_1087; TM1040_1131; TM1040_1488; TM1040_1599; TM1040_1834; TM1040_2690	hemolysin-type calcium-binding region; hemolysin-type calcium-binding region; hemolysin-type calcium-binding region; peptidase S8 and S53, subtilisin, kexin, sedolisin; hemolysin-type calcium-binding region; hemolysin-type calcium-binding region; type I secretion target repeat-containing protein; hemolysin-type calcium-binding region; hemolysin-type calcium-binding region; hemolysin-type calcium-…	2	99077969; 99082319	570; 587	TM1040_3835; TM1040_2479	Type I secretion system ATPase, PrtD; Type I secretion system ATPase, PrtD	0	0	0	0	0	1	99080370	871	TM1040_0529	ABC transporter related	3	99077968; 99080369; 99082318	439; 390; 440	TM1040_3834; TM1040_0528; TM1040_2478	Type I secretion membrane fusion protein, HlyD; Type I secretion membrane fusion protein, HlyD; Type I secretion membrane fusion protein, HlyD	1	99081831	473	TM1040_1991	Type I secretion outer membrane protein, TolC
366394	Sinorhizobium medicae WSM419	Alphaproteobacteria	6.82	61.1	-	Rod	0	Aerobic	Multiple	Mesophilic	28	No	None	13	150376202; 150376448; 150376702; 150376845; 150377050; 150377118; 150377150; 150377177; 150377287; 150377392; 150377401; 150396570; 150396999	1072; 682; 387; 219; 465; 574; 387; 396; 516; 1112; 648; 359; 537	Smed_4058; Smed_4306; Smed_4565; Smed_4711; Smed_4931; Smed_5000; Smed_5032; Smed_5060; Smed_5172; Smed_5278; Smed_5287; Smed_1354; Smed_1796	hemolysin-type calcium-binding region; hemolysin-type calcium-binding region; hemolysin-type calcium-binding region; putative secreted calcium-binding protein; glycoside hydrolase family protein; hemolysin-type calcium-binding region; hemolysin-type calcium-binding region; hemolysin-type calcium-binding region; hemolysin-type calcium-binding region; peptidase domain-containing protein; serralysin…	2	150376531; 150376847	582; 589	Smed_4390; Smed_4713	type I secretion system ATPase; type I secretion system ATPase	1	150396107	726	Smed_0884	type I secretion system ATPase	0	0	0	0	0	3	150376532; 150376846; 150396106	438; 473; 491	Smed_4391; Smed_4712; Smed_0883	HlyD family type I secretion membrane fusion protein; HlyD family type I secretion membrane fusion protein; HlyD family type I secretion membrane fusion protein	1	150396368	456	Smed_1149	TolC family type I secretion outer membrane protein
266834	Sinorhizobium meliloti 1021	Alphaproteobacteria	6.8	62.2	-	Rod	Yes	Aerobic	Multiple	Mesophilic	25-30	No	0	17	15965364; 15965468; 15965753; 15965787; 15966738; 16262469; 16263317; 16263827; 16264320; 16264329; 16264481; 16264638; 16264732; 16264803; 16264971; 16264977; 193782743	359; 363; 548; 266; 396; 551; 465; 1072; 559; 353; 387; 219; 1112; 465; 78; 387; 516	SMc01182; SMc00286; SMc04171; SMc04206; SMc03108; SMa0034; SMa1587; SM_b20079; SM_b20829; SM_b20838; SM_b21229; SM_b21314; SM_b21543; SM_b20932; SM_b21397; SM_b21402; SMa2111	hypothetical protein SMc01182; hemolysin-type calcium-binding protein; putative hemolysin-type calcium-binding protein; putative hemolysin-type calcium-binding protein; calcium-binding protein; protease; EglC endo-1,3-1,4-BETA-glycanase; putative hemolysin-adenlyate cyclase protein; putative secreted calcium-binding protein; putative secreted calcium-binding protein; putative calcium-binding expo…	4	15965788; 15966699; 16264640; 195970027	617; 712; 589; 586	SMc04207; SMc03147; SM_b21316; SM_b21466	putative toxin secretion ATP-binding ABC transporter protein; ABC transporter ATP-binding protein; putative ABC transporter protein, fused ATP-binding and membrane-spanning components, secretes ExpE1; ABC transporter ATP-binding protein	0	0	0	0	0	0	0	0	0	0	5	15964852; 15965789; 15966700; 16264639; 16265039	440; 436; 450; 473; 439	SMc02571; SMc04208; SMc03146; SM_b21315; SM_b21465	putative toxin secretion transmembrane protein; putative toxin secretion transmembrane protein; putative transport protein; HlyD family protein secretion protein; HlyD family protein secretion protein	1	15965267	456	SMc02082	putative outer membrane secretion protein
392499	Sphingomonas wittichii RW1	Alphaproteobacteria	5.93	67.9	-	Rod	Yes	Aerobic	Aquatic	Mesophilic	-	No	0	5	148553551; 148556011; 148556905; 148556969; 148557446	606; 375; 424; 385; 686	Swit_0627; Swit_3106; Swit_4004; Swit_4070; Swit_4552	peptidase M10, serralysin-like protein; hemolysin-type calcium-binding region; hemolysin-type calcium-binding region; hemolysin-type calcium-binding region; glycoside hydrolase family protein	1	148556908	573	Swit_4007	type I secretion system ATPase	0	0	0	0	0	0	0	0	0	0	1	148556907	471	Swit_4006	HlyD family type I secretion membrane fusion protein	3	148554018; 148556621; 148556909	494; 421; 562	Swit_1096; Swit_3720; Swit_4008	TolC family type I secretion outer membrane protein; TolC family type I secretion outer membrane protein; TolC family type I secretion outer membrane protein
388919	Streptococcus sanguinis SK36	Firmicutes	2.4	43.4	+	Coccus	No	Facultative	Host-associated	Mesophilic	-	Human	Endocarditis	1	125717928	1477	SSA_1099	calcium binding hemolysin-like protein, putative	0	0	0	0	0	1	125717929	711	SSA_1100	hemolysin exporter, ATPase component, putative	0	0	0	0	0	1	125717930	402	SSA_1101	multidrug resistance efflux pump/hemolysin secretion transmembrane protein, putative	0	0	0	0	0
455632	Streptomyces griseus subsp. griseus NBRC 13350	Actinobacteria	8.5	72.2	+	Branched filament	No	Aerobic	Multiple	Mesophilic	25-35	No	None	1	182436750	265	SGR_2957	hypothetical protein SGR_2957	0	0	0	0	0	0	0	0	0	0	0	0	0	0	0	0	0	0	0	0	0	0	0	0	0
326298	Sulfurimonas denitrificans DSM 1251	Epsilonproteobacteria	2.2	34.5	-	Spiral	No	Anaerobic	0	Mesophilic	20-25	No	0	4	78776444; 78777398; 78777911; 78777921	768; 1864; 929; 1144	Suden_0243; Suden_1200; Suden_1716; Suden_1726	hemolysin-type calcium-binding region; hemolysin-type calcium-binding region; hemolysin-type calcium-binding region; hemolysin-type calcium-binding region	1	78777903	596	Suden_1707	Type I secretion system ATPase, PrtD	0	0	0	0	0	1	78777388	701	Suden_1190	ABC transporter-related protein	2	78777389; 78777902	424; 431	Suden_1191; Suden_1706	Type I secretion membrane fusion protein, HlyD; Type I secretion membrane fusion protein, HlyD	0	0	0	0	0
387093	Sulfurovum sp. NBC37-1	Epsilonproteobacteria	2.6	43.9	-	Rod	No	Facultative	Specialized	Mesophilic	-	No	None	1	152991931	1197	SUN_0335	hypothetical protein SUN_0335	1	152991937	586	SUN_0341	type I secretion system ATPase	0	0	0	0	0	0	0	0	0	0	1	152991936	446	SUN_0340	type I secretion membrane fusion protein	0	0	0	0	0
269084	Synechococcus elongatus PCC 6301	Cyanobacteria	2.7	55.5	-	Rod	No	0	Aquatic	Mesophilic	-	No	None	4	56750225; 56750275; 56750430; 56750647	1436; 610; 362; 319	syc0216_c; syc0266_c; syc0421_c; syc0638_d	hypothetical protein syc0216_c; S-layer-RTX protein; hypothetical protein syc0421_c; hypothetical protein syc0638_d	0	0	0	0	0	1	56752199	1000	syc2190_d	toxin secretion ABC transporter ATP-binding protein	0	0	0	0	0	1	56752200	441	syc2191_d	hemolysin secretion protein	0	0	0	0	0
1140	Synechococcus elongatus PCC 7942	Cyanobacteria	2.75	55.4	0	Rod	0	0	Aquatic	Mesophilic	-	0	0	4	81299711; 81299937; 81300096; 81300146	319; 362; 610; 1434	Synpcc7942_0902; Synpcc7942_1128; Synpcc7942_1287; Synpcc7942_1337	hypothetical protein Synpcc7942_0902; hypothetical protein Synpcc7942_1128; VCBS; Integrins alpha chain	0	0	0	0	0	1	81300714	1000	Synpcc7942_1905	cyclic nucleotide-binding domain-containing protein	0	0	0	0	0	1	81300713	441	Synpcc7942_1904	hemolysin secretion protein-like	0	0	0	0	0
64471	Synechococcus sp. CC9311	Cyanobacteria	2.61	52.4	0	Coccus	Yes	0	Aquatic	Mesophilic	-	No	0	4	113953124; 113954144; 113954849; 113954869	2154; 405; 619; 246	sync_1217; sync_1129; sync_1260; sync_0709	structural toxin protein RtxA; type I secretion target GGXGXDXXX repeat-containing protein; type I secretion target GGXGXDXXX repeat-containing protein; type I secretion target GGXGXDXXX repeat-containing protein	1	113953890	942	sync_2861	ABC transporter, multi drug efflux family protein	1	113953890	942	sync_2861	ABC transporter, multi drug efflux family protein	0	0	0	0	0	1	113953775	511	sync_1216	HlyD family secretion protein	0	0	0	0	0
316279	Synechococcus sp. CC9902	Cyanobacteria	2.2	54.2	0	Coccus	Yes	0	Aquatic	Mesophilic	-	No	0	3	78183644; 78183696; 78185015	421; 677; 513	Syncc9902_0060; Syncc9902_0112; Syncc9902_1442	peptidase, metallopeptidase; hypothetical protein Syncc9902_0112; metalloprotease	0	0	0	0	0	2	78183701; 78183801	1006; 971	Syncc9902_0117; Syncc9902_0217	cyclic nucleotide-binding domain-containing protein; Type I secretion system ATPase, HlyB	0	0	0	0	0	1	78183702	417	Syncc9902_0118	hemolysin secretion protein-like	0	0	0	0	0
32049	Synechococcus sp. PCC 7002	Cyanobacteria	3.4	49.2	0	Coccus	No	0	Aquatic	Mesophilic	38	No	0	1	170077986	902	SYNPCC7002_A1372	methyl-accepting chemotaxis protein	0	0	0	0	0	1	170076539	1012	SYNPCC7002_G0069	type I secretion system ATPase (ABC transporter)	0	0	0	0	0	0	0	0	0	0	0	0	0	0	0
316278	Synechococcus sp. RCC307	Cyanobacteria	2.2	60.8	0	Coccus	Yes	0	Aquatic	Mesophilic	-	0	0	7	148241798; 148241799; 148241991; 148242008; 148242012; 148242014; 148243521	345; 404; 789; 691; 666; 1915; 1284	SynRCC307_0699; SynRCC307_0700; SynRCC307_0892; SynRCC307_0909; SynRCC307_0913; SynRCC307_0915; SynRCC307_2422	hypothetical protein SynRCC307_0699; hypothetical protein SynRCC307_0700; hypothetical protein SynRCC307_0892; hypothetical protein SynRCC307_0909; hypothetical protein SynRCC307_0913; hypothetical protein SynRCC307_0915; hypothetical protein SynRCC307_2422	0	0	0	0	0	1	148241587	982	SynRCC307_0488	ABC-type multidrug transport system, ATPase and permease components	0	0	0	0	0	1	148241586	386	SynRCC307_0487	hypothetical protein SynRCC307_0487	0	0	0	0	0
32051	Synechococcus sp. WH 7803	Cyanobacteria	2.4	60.2	0	Coccus	Yes	0	Aquatic	Mesophilic	-	0	0	4	148238442; 148238447; 148238458; 148238459	435; 1746; 534; 1170	SynWH7803_0106; SynWH7803_0111; SynWH7803_0122; SynWH7803_0123	Zn-dependent metalloprotease; atypical alkaline phosphatase with phytase-like insertion; hypothetical protein SynWH7803_0122; hypothetical protein SynWH7803_0123	0	0	0	0	0	2	148238464; 148240802	1004; 879	SynWH7803_0128; SynWH7803_2466	ABC-type multidrug transport system, ATPase and permease components; ABC-type multidrug transport system, ATPase and permease components	0	0	0	0	0	1	148238465	383	SynWH7803_0129	multidrug resistance efflux pump	0	0	0	0	0
84588	Synechococcus sp. WH 8102	Cyanobacteria	2.43	59.4	0	Coccus	Yes	0	Aquatic	Mesophilic	-	No	0	9	33864621; 33864732; 33865518; 33866440; 33866823; 33866833; 33866834; 33866920; 33866939	835; 749; 209; 391; 651; 2014; 1313; 750; 281	SYNW0085; SYNW0196; SYNW0984; SYNW1908; SYNW2293; SYNW2303; SYNW2304; SYNW2390; SYNW2409	SwmA-cell surface protein required for swimming motility; putative alkaline phosphatase; putative secreted calcium-binding protein; Zn-dependent metalloprotease; hemolysin-type calcium-binding protei; hypothetical protein SYNW2303; secreted protease; putative alkaline phosphatase/5' nucleotidase; putative hemolysin-type calcium-binding protein; HlyA	0	0	0	0	0	3	33864729; 33864947; 33865493	972; 956; 1007	SYNW0193; SYNW0411; SYNW0959	putative multidrug efflux ABC transporter; putative multidrug efflux ABC transporter; putative multidrug efflux ABC transporter	0	0	0	0	0	1	33864946	420	SYNW0410	effux transporter	0	0	0	0	0
1148	Synechocystis sp. PCC 6803	Cyanobacteria	3.94	47.4	0	Coccus	0	0	Aquatic	Mesophilic	-	No	0	6	16329631; 16330226; 16330463; 16332223; 16332225; 38505540	591; 3016; 1741; 1771; 1290; 3797	sll1009; slr1403; sll1951; sll0723; sll0721; slr5005	iron-regulated protein; integrin alpha- and beta4- subunit; hemolysin; hypothetical protein sll0723; leukotoxin; LtA; hypothetical protein slr5005	0	0	0	0	0	1	16330857	1011	sll1180	HlyB family protein	0	0	0	0	0	1	16330856	583	sll1181	HlyD family secretion protein	0	0	0	0	0
203124	Trichodesmium erythraeum IMS101	Cyanobacteria	7.8	34.1	0	Filament	Yes	Aerobic	Aquatic	0	-	No	0	35	113474267; 113474282; 113474293; 113474296; 113474356; 113474447; 113474632; 113475080; 113475152; 113475313; 113475552; 113475637; 113475690; 113475708; 113475943; 113475953; 113476200; 113476202; 113476305; 113476306; 113476310; 113476371; 113476747; 113476825; 113476921; 113476970; 113476972; 113477138; 113477328; 113477363; 113477607; 113477608; 113478027; 113478121; 113478347	938; 709; 1022; 1017; 577; 813; 634; 623; 917; 613; 588; 1594; 1363; 652; 145; 262; 2145; 1197; 453; 517; 327; 1372; 595; 710; 547; 1175; 9867; 678; 709; 393; 982; 1287; 833; 3427; 1346	Tery_0387; Tery_0405; Tery_0419; Tery_0424; Tery_0488; Tery_0591; Tery_0803; Tery_1355; Tery_1450; Tery_1623; Tery_1884; Tery_1974; Tery_2034; Tery_2055; Tery_2307; Tery_2318; Tery_2591; Tery_2593; Tery_2704; Tery_2705; Tery_2710; Tery_2777; Tery_3216; Tery_3307; Tery_3408; Tery_3467; Tery_3470; Tery_3664; Tery_3878; Tery_3919; Tery_4191; Tery_4192; Tery_4644; Tery_4754; Tery_5023	cadherin; hemolysin-type calcium-binding region; hemolysin-type calcium-binding region; hemolysin-type calcium-binding region; peptidase S8 and S53, subtilisin, kexin, sedolisin; FG-GAP; hypothetical protein Tery_0803; hemolysin-type calcium-binding region; hemolysin-type calcium-binding region; hypothetical protein Tery_1623; peptidase S1 and S6, chymotrypsin/Hap; peptidase-like; RTX toxins and …	0	0	0	0	0	2	113474125; 113475077	908; 999	Tery_0225; Tery_1352	bacteriocin-processing peptidase; cyclic nucleotide-regulated ABC bacteriocin/lantibiotic exporters	0	0	0	0	0	0	0	0	0	0	0	0	0	0	0
391735	Verminephrobacter eiseniae EF01-2	Betaproteobacteria	5.63	65.2	-	0	0	0	Host-associated	Mesophilic	-	No	None	2	121609533; 121610717	1383; 70	Veis_2577; Veis_3797	hemolysin-type calcium-binding region; hemolysin-type calcium-binding region	2	121608612; 121608613	589; 582	Veis_1644; Veis_1645	type I secretion system ATPase; type I secretion system ATPase	1	121609532	750	Veis_2576	type I secretion system ATPase	0	0	0	0	0	2	121608611; 121609531	453; 480	Veis_1643; Veis_2575	HlyD family type I secretion membrane fusion protein; HlyD family type I secretion membrane fusion protein	2	121608610; 121609309	446; 446	Veis_1642; Veis_2352	TolC family type I secretion outer membrane protein; TolC family type I secretion outer membrane protein
243277	Vibrio cholerae O1 biovar El Tor str. N16961	Gammaproteobacteria	4.03	47.5	-	Curved	Yes	Facultative	Aquatic	Mesophilic	20-30	Human, Primate	Cholera	2	15601604; 15641462	3263; 4558	VCA0849; VC1451	hypothetical protein VCA0849; RTX toxin RtxA	0	0	0	0	0	2	15641457; 15641459	721; 720	VC1446; VC1448	toxin secretion transporter, putative; RTX toxin transporter	1	15601834	704	VCA1084	toxin secretion ATP-binding protein	2	15601830; 15641458	481; 467	VCA1080; VC1447	HlyD family secretion protein; RTX toxin transporter	2	15641628; 15642433	445; 438	VC1621; VC2436	agglutination protein; outer membrane channel protein
345073	Vibrio cholerae O395	Gammaproteobacteria	4.1	47.5	-	Curved	Yes	Facultative	Aquatic	Mesophilic	20-30	Human, Primate	Cholera	3	147672431; 147673063; 147675379	3263; 2648; 2251	VC0395_0388; VC0395_A1059; VC0395_A1227	hypothetical protein VC0395_0388; RTX protein; cadherin domain-containing protein	0	0	0	0	0	1	147675517	719	VC0395_A1056	putative toxin secretion transporter	1	147671958	704	VC0395_0159	toxin secretion ATP-binding protein	2	147671735; 147674597	481; 467	VC0395_0162; VC0395_A1057	HlyD family secretion protein; RTX toxin transporter	2	147674026; 147674567	438; 445	VC0395_A2013; VC0395_A1228	outer membrane channel protein; agglutination protein
312309	Vibrio fischeri ES114	Gammaproteobacteria	4.25	38.3	-	Curved rod	Yes	Facultative	Multiple	Mesophilic	20-28	No	None	2	59712113; 59714345	3971; 3933	VF_1506; VF_A1162	RTX repeat-containing calcium-binding cytotoxin RtxA1; RTX repeat-containing calcium-binding cytotoxin RtxA2	0	0	0	0	0	0	0	0	0	0	1	59714348	712	VF_A1165	ATP-binding protein, putative RTX transport secretion component RtxB	1	59714351	463	VF_A1168	putative RTX transport membrane fusion protein RtxD	2	59712840; 59714346	441; 438	VF_2233; VF_A1163	outer membrane channel protein; outer membrane protein
388396	Vibrio fischeri MJ11	Gammaproteobacteria	4.48	38.2	-	Curved rod	Yes	Facultative	Multiple	Mesophilic	20-28	No	None	2	197335652; 197337244	3969; 3927	VFMJ11_1599; VFMJ11_A1256	iron-regulated protein FrpC; iron-regulated protein FrpC	0	0	0	0	0	0	0	0	0	0	1	197337511	704	VFMJ11_A1259	type I protein secretion ATP-binding protein	1	197337141	463	VFMJ11_A1262	type I secretion adaptor protein	2	197335817; 197337656	441; 438	VFMJ11_2344; VFMJ11_A1257	TolC protein; type I secretion outer membrane protein
338187	Vibrio harveyi ATCC BAA-1116	Gammaproteobacteria	6.09	45.4	-	Rod	Yes	Facultative	Aquatic	Mesophilic	20-30	Vertebrate and invertebrate aquatic organisms	Vibriosis	6	156975028; 156976382; 156977342; 156977657; 156977658; 156977660	236; 194; 6211; 860; 959; 1112	VIBHAR_02754; VIBHAR_05155; VIBHAR_06128; VIBHAR_06445; VIBHAR_06446; VIBHAR_06448	hypothetical protein VIBHAR_02754; hypothetical protein VIBHAR_05155; hypothetical protein VIBHAR_06128; bifunctional hemolysin-adenylate cyclase; hypothetical protein VIBHAR_06446; hemolysin A	1	156976383	576	VIBHAR_05156	heme acquisition ABC transporter HasD	2	156977664; 156977667	523; 714	VIBHAR_06452; VIBHAR_06455	ABC-type RTX toxin transporter ATPase and permease components; RTX toxin transporter	0	0	0	0	0	3	156976384; 156977666; 156978282	446; 457; 486	VIBHAR_05157; VIBHAR_06454; VIBHAR_07089	hypothetical protein VIBHAR_05157; hypothetical protein VIBHAR_06454; hypothetical protein VIBHAR_07089	4	156973189; 156974654; 156974661; 156975110	445; 425; 436; 423	VIBHAR_00869; VIBHAR_02372; VIBHAR_02379; VIBHAR_02837	outer membrane channel protein; hypothetical protein VIBHAR_02372; hypothetical protein VIBHAR_02379; hypothetical protein VIBHAR_02837
223926	Vibrio parahaemolyticus RIMD 2210633	Gammaproteobacteria	5.17	45.4	-	Rod	Yes	Facultative	Aquatic	Mesophilic	20-30	Human	Gastroenteritis	6	28898404; 28898407; 28898726; 28900523; 28900806; 28901300	2221; 3240; 236; 6084; 487; 196	VP1630; VP1633; VP1952; VPA0668; VPA0951; VPA1445	putative calcium-binding outer membrane-like protein; putative RTX toxin; hypothetical protein VP1952; hypothetical protein VPA0668; hypothetical protein VPA0951; putative secreted calcium-binding protein	1	28901299	576	VPA1444	putative transport protein	0	0	0	0	0	1	28901591	704	VPA1736	toxin secretion ATP-binding protein	2	28901298; 28901588	446; 463	VPA1443; VPA1733	putative protein secretion protein; HlyD family secretion protein	5	28897199; 28898405; 28898408; 28898772; 28900809	442; 452; 436; 423; 437	VP0425; VP1631; VP1634; VP1998; VPA0954	outer membrane channel protein; agglutination protein; agglutination protein; putative outer membrane protein TolC; agglutination protein
575788	Vibrio splendidus LGP32	Gammaproteobacteria	5	43.9	-	Rod	Yes	Facultative	Aquatic	Mesophilic	-	Fish, Shellfish	Vibriosis	2	218709233; 218709385	5042; 1883	VS_1240; VS_1394	Conserved hypothetical protein; putative hemolysin-type calcium-binding region; putative hemolysin-type calcium-binding region	0	0	0	0	0	0	0	0	0	0	1	218675791	704	VS_II0005	ABC transporter IM-ABC: Transmembrane and ATP binding protein	3	218675794; 218676288; 218676621	463; 437; 449	VS_II0008; VS_II0511; VS_II0858	Secretion protein, HlyD family; ABC transporter: Membrane fusion protein; ABC transporter: Membrane fusion protein (MFP)	5	218676623; 218676683; 218708455; 218709384; 218709830	474; 476; 441; 437; 435	VS_II0860; VS_II0920; VS_0418; VS_1393; VS_1843	ABC transporter: Outer membrane protein (OMP); Outer membrane protein; outer membrane protein TolC; outer membrane protein; Outer membrane protein
216895	Vibrio vulnificus CMCP6	Gammaproteobacteria	5.1	46.7	-	Rod	Yes	Facultative	Aquatic	Mesophilic	20-30	Human	Gastroenteritis, wound infections, primary septicemia	4	27366005; 27366330; 27366913; 27367917	2937; 236; 5206; 190	VV1_2715; VV1_3061; VV2_0479; VV2_1571	autotransporter adhesin; hypothetical protein VV1_3061; autotransporter adhesin; calcium binding protein	1	27367918	420	VV2_1572	ABC-type protease/lipase transport system, ATPase and permease component	2	27366916; 27366918	535; 722	VV2_0482; VV2_0484	ABC-type bacteriocin/lantibiotic exporter; ABC-type bacteriocin/lantibiotic exporters	2	27367512; 27367862	704; 717	VV2_1128; VV2_1515	ABC-type bacteriocin/lantibiotic exporter; toxin secretion ATP-binding protein	4	27366917; 27367509; 27367863; 27367919	453; 463; 442; 446	VV2_0483; VV2_1125; VV2_1516; VV2_1573	membrane-fusion protein; membrane-fusion protein; HlyD family secretion protein; membrane-fusion protein	4	27364071; 27366006; 27367399; 27367864	310; 421; 423; 436	VV1_0612; VV1_2716; VV2_1007; VV2_1517	outer membrane channel precursor protein; Outer membrane protein; Outer membrane protein; agglutination protein
196600	Vibrio vulnificus YJ016	Gammaproteobacteria	5.26	46.7	-	Rod	Yes	Facultative	Aquatic	Mesophilic	20-30	Human	Gastroenteritis, wound infections, primary septicemia	4	37676044; 37676690; 37679410; 37679730	190; 5206; 236; 2365	VVA0384; VVA1030; VV1226; VV1546	putative calcium-binding protein; RTX repeat-containing cytotoxin; hypothetical protein VV1226; putative RTX protein	1	37676045	570	VVA0385	ABC-type protease/lipase transport system, ATPase and permease component	2	37676694; 37676696	727; 722	VVA1034; VVA1036	RTX toxin transporter; putative RTX toxin secretion ATP-binding protein	2	37675992; 37677314	717; 704	VVA0332; VVA1654	putative RTX toxin secretion ATP-binding protein; putative toxin secretion ABC transporter, ATP-binding subunit	4	37675993; 37676046; 37676695; 37677311	442; 446; 467; 463	VVA0333; VVA0386; VVA1035; VVA1651	putative RTX transport protein; membrane-fusion protein; RTX toxin transporter; membrane-fusion protein	4	37675994; 37677159; 37678767; 37679729	436; 423; 441; 434	VVA0334; VVA1499; VV0583; VV1545	agglutination protein; outer membrane protein; outer membrane channel protein; outer membrane protein
190486	Xanthomonas axonopodis pv. citri str. 306	Gammaproteobacteria	5.27	64.7	-	Rod	Yes	Aerobic	Host-associated	Mesophilic	25-30	Plant	Citrus canker	3	21242662; 21242932; 21242933	606; 2183; 1294	XAC1918; XAC2197; XAC2198	hemolysin related protein; hemolysin-type calcium binding protein; hemolysin-type calcium binding protein	0	0	0	0	0	1	21242937	760	XAC2202	hemolysin secretion protein B	0	0	0	0	0	1	21242936	491	XAC2201	hemolysin secretion protein D	1	21244188	460	XAC3463	TolC protein
160492	Xylella fastidiosa 9a5c	Gammaproteobacteria	2.73	52.6	-	Rod	0	Aerobic	Host-associated	Mesophilic	26-28	Plant	Citrus variegated chlorosis	4	15837613; 15839348; 77747511; 77747601	1636; 1296; 1207; 2063	XF1011; XF2759; XF0668; XF2407	hemolysin-type calcium binding protein; hemolysin-type calcium binding protein; hemolysin-type calcium binding protein; bacteriocin	0	0	0	0	0	1	15838988	720	XF2397	toxin secretion ABC transporter ATP-binding protein	0	0	0	0	0	1	15838989	473	XF2398	hemolysin secretion protein D	1	15839175	452	XF2586	outer membrane export factor
405440	Xylella fastidiosa M12	Gammaproteobacteria	2.5	51.9	-	Rod	0	Aerobic	Host-associated	Mesophilic	-	Citrus	Citrus variegated chlorosis	3	170729544; 170730754; 170731339	1814; 940; 1480	Xfasm12_0327; Xfasm12_1648; Xfasm12_2298	hemolysin-type calcium binding protein; hemolysin-type calcium binding protein; hemolysin-type calcium binding protein	0	0	0	0	0	1	170730674	720	Xfasm12_1566	toxin secretion ABC transporter ATP-binding protein	0	0	0	0	0	1	170730675	473	Xfasm12_1567	hemolysin secretion protein D	1	170731208	452	Xfasm12_2156	outer membrane export factor
405441	Xylella fastidiosa M23	Gammaproteobacteria	2.54	51.7	-	Rod	0	Aerobic	Host-associated	Mesophilic	-	0	0	4	182680862; 182682036; 182682114; 182682713	1607; 2107; 1789; 999	XfasM23_0299; XfasM23_1512; XfasM23_1592; XfasM23_2204	hemolysin-type calcium binding domain-containing protein; hemolysin-type calcium binding domain-containing protein; hemolysin-type calcium binding domain-containing protein; peptidase M23	0	0	0	0	0	1	182682023	720	XfasM23_1499	type I secretion system ATPase	0	0	0	0	0	1	182682024	473	XfasM23_1500	HlyD family type I secretion membrane fusion protein	1	182682581	452	XfasM23_2069	TolC family type I secretion outer membrane protein
183190	Xylella fastidiosa Temecula1	Gammaproteobacteria	2.52	51.8	0	Rod	0	Aerobic	Host-associated	Mesophilic	26-28	Plant	Black rot and citrus canker	4	28198226; 28199957; 77747696; 77747700	1607; 999; 1406; 1605	PD0305; PD2097; PD1427; PD1506	hemolysin-type calcium binding protein; hemolysin-type calcium binding protein; bacteriocin; hemolysin-type calcium binding protein	0	0	0	0	0	1	28199296	720	PD1412	toxin secretion ABC transporter ATP-binding protein	0	0	0	0	0	1	28199297	473	PD1413	hemolysin secretion protein D	1	28199830	452	PD1964	outer membrane export factor
393305	Yersinia enterocolitica subsp. enterocolitica 8081	Gammaproteobacteria	4.67	47.2	-	Rod	Yes	Facultative	Multiple	Mesophilic	28-30	Human, Animal	Gastroenteritis	4	123441657; 123441718; 123443181; 123444226	2110; 1803; 483; 492	YE1322; YE1389; YE2966; YE4052	putative RTX-family protein; putative serine protease; putative hemolysin; metalloprotease	1	123440526	593	YE0127	ABC transporter protein	2	123442269; 123442271	708; 710	YE1998; YE2000	RTX family toxin transporter; putative toxin transport protein	0	0	0	0	0	2	123440527; 123442270	410; 464	YE0128; YE1999	HlyD family secretion protein; hemolysin transport protein	1	123443850	493	YE3665	outer membrane channel protein
349746	Yersinia pestis Angola	Gammaproteobacteria	4.68	47.6	-	Rod	0	Facultative	Multiple	Mesophilic	-	Human, Rodent	Bubonic plague	2	162418635; 162419360	3104; 444	YpAngola_A0145; YpAngola_A4088	putative phage minor structural protein; metalloprotease	1	162419728	602	YpAngola_A3892	ABC transporter	1	162421482	712	YpAngola_A2258	type I secretion system ATPase	0	0	0	0	0	1	162418329	442	YpAngola_A3891	HlyD family hemolysin secretion protein	1	162419761	465	YpAngola_A0284	outer membrane channel protein
360102	Yersinia pestis Antiqua	Gammaproteobacteria	4.88	47.7	-	Rod	0	Facultative	Multiple	Mesophilic	-	Human, Animal	Bubonic plague	2	108806315; 108809791	3110; 442	YPA_0318; YPA_3800	putative virulence determinant; metalloprotease	1	108806100	605	YPA_0102	ABC transporter protein	2	108807603; 108807607	594; 712	YPA_1608; YPA_1612	hypothetical protein YPA_1608; putative toxin transport protein	0	0	0	0	0	1	108806101	442	YPA_0103	HlyD family secretion protein	1	108809120	465	YPA_3129	outer membrane channel protein
229193	Yersinia pestis biovar Microtus str. 91001	Gammaproteobacteria	4.81	47.7	-	Rod	0	Facultative	Multiple	Mesophilic	28-30	Human, Rodent	Bubonic plague	2	45443084; 45443232	445; 3110	YP_3335; YP_3494	metalloprotease; putative virulence determinant	1	45442882	605	YP_3128	ABC transporter protein	1	45441846	712	YP_2048	putative toxin transport protein	0	0	0	0	0	1	45442883	442	YP_3129	HlyD family secretion protein	1	161511338	465	YP_2978	outer membrane channel protein
214092	Yersinia pestis CO92	Gammaproteobacteria	4.88	47.6	-	Rod	0	Facultative	Multiple	Mesophilic	28-30	Human, Rodent	Bubonic plague	2	218928119; 218930968	3110; 445	YPO0947; YPO3973	putative virulence determinant; metalloprotease	1	218930920	602	YPO3920	ABC transporter protein	1	218929344	712	YPO2252	putative toxin transport protein	0	0	0	0	0	1	218930919	442	YPO3919	HlyD family secretion protein	1	218927856	465	YPO0663	outer membrane channel protein
187410	Yersinia pestis KIM	Gammaproteobacteria	4.7	47.7	-	Rod	0	Facultative	Multiple	Mesophilic	28-30	Human, Rodent	Bubonic plague	2	22127209; 22127728	3110; 445	y3333; y3857	hypothetical protein y3333; metalloprotease	1	22124232	607	y0315	ABC transporter	2	22125980; 22125982	594; 712	y2090; y2093	N-terminal fragment of inner membrane permease; inner membrane permease	0	0	0	0	0	1	22124233	442	y0316	HlyD family secretion protein	1	161484754	465	y3516	outer membrane channel protein
377628	Yersinia pestis Nepal516	Gammaproteobacteria	4.61	47.6	-	Rod	0	Facultative	Multiple	Mesophilic	-	Human, Animal	Bubonic plague	2	108813304; 108813781	3110; 442	YPN_3144; YPN_3621	virulence determinant; metalloprotease	1	108810213	605	YPN_0047	ABC transporter protein	2	108811879; 108811883	594; 712	YPN_1717; YPN_1721	hypothetical protein YPN_1717; toxin transport protein	0	0	0	0	0	1	108810214	442	YPN_0048	HlyD family secretion protein	1	108810686	465	YPN_0521	outer membrane channel protein
386656	Yersinia pestis Pestoides F	Gammaproteobacteria	4.71	47.7	-	Rod	0	Facultative	Multiple	Mesophilic	-	Human, Rodent	Bubonic plague	2	145597875; 145600589	3110; 442	YPDSF_0568; YPDSF_3337	virulence determinant; metalloprotease	1	145600779	605	YPDSF_3532	ABC transporter protein	2	145598179; 145598183	712; 594	YPDSF_0882; YPDSF_0886	toxin transport protein; hypothetical protein YPDSF_0886	0	0	0	0	0	1	145600778	442	YPDSF_3531	HlyD family secretion protein	1	145597755	465	YPDSF_0445	outer membrane channel protein
349747	Yersinia pseudotuberculosis IP 31758	Gammaproteobacteria	4.91	47.2	-	Rod	Yes	Facultative	Multiple	Mesophilic	-	Human, Animal	Gastroenteritis	2	153948040; 153949079	442; 3104	YpsIP31758_4037; YpsIP31758_0824	metalloprotease; putative phage minor structural protein	1	153947638	602	YpsIP31758_0132	type I secretion ATP-binding protein	2	153947680; 153948819	715; 712	YpsIP31758_1891; YpsIP31758_1889	toxin ABC transporter, ATP-binding/permease protein; type I secretion system ATPase	0	0	0	0	0	2	153947202; 153949022	456; 442	YpsIP31758_1890; YpsIP31758_0133	type I secretion membrane fusion protein, HlyD family protein; HlyD family hemolysin secretion protein	1	153947584	464	YpsIP31758_0573	outer membrane channel protein
273123	Yersinia pseudotuberculosis IP 32953	Gammaproteobacteria	4.8	47.6	-	Rod	Yes	Facultative	Multiple	Mesophilic	28-30	Human, Animal	Gastroenteritis	2	51597529; 51598104	3103; 445	YPTB3219; YPTB3814	pore forming RTX toxin family protein; metalloprotease	1	51594473	602	YPTB0115	ABC transporter permease/ATP-binding protein	2	51596495; 51596497	715; 712	YPTB2169; YPTB2171	toxin ABC transporter ATP-binding/permease; toxin ABC transporter ATP-binding/permease	0	0	0	0	0	2	51594474; 51596496	442; 456	YPTB0116; YPTB2170	HlyD family secretion protein; RTX toxin ABC transporter	1	51597698	464	YPTB3400	outer membrane channel protein
502801	Yersinia pseudotuberculosis PB1/+	Gammaproteobacteria	4.77	47.5	-	Rod	Yes	Facultative	Multiple	Mesophilic	-	Human	Gastroenteritis	2	186896653; 186897322	3110; 444	YPTS_3353; YPTS_4028	pore forming RTX toxin family protein; peptidase M10 serralysin	1	186893465	602	YPTS_0121	type I secretion system ATPase	2	186895545; 186895547	715; 712	YPTS_2239; YPTS_2241	type I secretion system ATPase; type I secretion system ATPase	0	0	0	0	0	2	186893466; 186895546	442; 456	YPTS_0122; YPTS_2240	HlyD family type I secretion membrane fusion protein; HlyD family type I secretion membrane fusion protein	1	186896839	464	YPTS_3541	TolC family type I secretion outer membrane protein
502800	Yersinia pseudotuberculosis YPIII	Gammaproteobacteria	4.7	47.5	-	Rod	Yes	Facultative	Multiple	Mesophilic	-	Human	Gastroenteritis	2	170022379; 170023074	444; 3110	YPK_0118; YPK_0825	serralysin; virulence determinant	1	170026291	602	YPK_4084	type I secretion system ATPase	2	170024237; 170024239	712; 715	YPK_2002; YPK_2004	type I secretion system ATPase; type I secretion system ATPase	0	0	0	0	0	2	170024238; 170026290	456; 442	YPK_2003; YPK_4083	HlyD family type I secretion membrane fusion protein; HlyD family type I secretion membrane fusion protein	1	170022905	464	YPK_0654	TolC family type I secretion outer membrane protein
